# Supplementary material for: Circadian Clock Genes Contribute to the Regulation of Hair Follicle Cycling
Source: PLoS Genet. 2009 Jul 24;5(7):e1000573. doi: 10.1371/journal.pgen.1000573 (PMC2705795; doi:10.1371/journal.pgen.1000573)
Supplement: Table S1 — Time-course profile clustering of hair-cycle regulated genes. Probe set ID corresponds to the array used for the second and depilation-induced hair growth cycles (Mouse Genome 430 2.0). Old probe set ID corresponds to the array used for the first hair growth cycle (Murine Genome U74Av2).Columns labeled 1–9 correspond to log-transformed, zero-mean gene expression profiles for the “ideal hair cycle.” (2.04 MB XLS) [file pgen.1000573.s006.xls]

## Sheet: Sheet1
Probe set ID	Old probe set ID	Cluster	Entrez Gene	Gene Symbol	Gene Name	1	2	3	4	5	6	7	8	9
1416325_at	93122_at	1	11571	Crisp1	cysteine-rich secretory protein 1	-2.53169	-2.0522	-0.112708	1.35334	1.58727	1.24313	1.49107	0.466472	-2.44181
1416776_at	160937_at	1	12971	Crym	crystallin, mu	-2.6365	-1.68775	0.358574	1.31225	1.52575	1.23912	1.43782	0.534675	-2.57314
1417803_at		1	66183	1110032A04Rik	RIKEN cDNA 1110032A04 gene	-1.52324	-1.2395	-0.0145314	0.864144	1.07693	0.769882	1.0063	-0.736279	-1.41165
1418173_at	93801_at	1	70810	Krt25	keratin 25	-0.558728	-0.289167	0.727726	0.870045	1.11489	0.768582	0.962279	0.0292993	-3.44612
1418742_at	160274_at	1	16672	Krt34	keratin 34	-3.17955	-1.88884	0.446249	1.36078	1.54838	1.25802	1.45986	0.607403	-2.64877
1418989_at	104696_at	1	13034	Ctse	cathepsin E	-2.15866	-1.65982	0.330191	1.28927	1.40172	1.18517	1.35984	0.525941	-2.42592
1419323_at	95343_at	1	18599	Padi1	peptidyl arginine deiminase, type I	-2.25368	-1.77885	0.155861	1.22383	1.44838	1.19484	1.41782	0.597235	-2.31827
1419507_at		1	26560	Krtap15	keratin associated protein 15	-3.64387	-2.00011	0.350182	1.35998	1.48838	1.25147	1.42681	0.574613	-2.5824
1419707_at	92246_at	1	23927	Krtap14	keratin associated protein 14	-3.30789	-2.12579	0.423874	1.40345	1.61565	1.29249	1.48309	0.58796	-2.64602
1419767_at	103803_at	1	18601	Padi3	peptidyl arginine deiminase, type III	-2.45313	-1.59923	0.455712	1.30585	1.49212	1.24188	1.42313	0.550316	-2.68991
1419840_at	95528_at	1	105866	Krt72	keratin 72	-2.68895	-1.70909	0.282086	1.33399	1.53924	1.28362	1.45681	0.532741	-2.54266
1420409_at	98998_r_at	1	53617	Krt35	keratin 35	-0.764622	-0.314	0.852974	1.03493	1.12583	0.873418	0.889408	-0.359786	-2.92986
1420415_at		1	170939	AY026312	cDNA sequence AY026312	-3.41078	-2.1328	0.304232	1.37044	1.49925	1.22738	1.45064	0.616059	-2.61324
1420452_at		1	71623	Krtap5-2	keratin associated protein 5-2	-2.80895	-1.75662	0.390205	1.35011	1.46913	1.1967	1.39007	0.544451	-2.49364
1420467_at		1	57390	Psors1c2	psoriasis susceptibility 1 candidate 2 (human)	-2.58599	-1.6924	0.331862	1.31287	1.46949	1.2168	1.41719	0.537022	-2.41881
1420538_at		1	93746	Gprc5d	G protein-coupled receptor, family C, group 5, member D	-3.09553	-1.82947	0.262678	1.34805	1.50232	1.23712	1.4286	0.537485	-2.59686
1420599_at		1	670472 /// 670482 /// 69464	2300006N05Rik /// LOC670472 /// LOC670482	RIKEN cDNA 2300006N05 gene /// hypothetical protein LOC670472 /// hypothetical p	-3.1278	-1.84592	0.233823	1.29659	1.48965	1.28433	1.45005	0.559709	-2.55225
1420674_at		1	26970	Pla2g2e	phospholipase A2, group IIE	-1.55928	-1.29452	-0.236504	0.831533	1.09263	0.810806	1.01928	-0.176309	-1.28307
1420686_at		1	12959	Cryba4	crystallin, beta A4	-2.42618	-1.69179	0.357981	1.3181	1.51208	1.21738	1.40502	0.388009	-2.45451
1420751_at	101375_at	1	100038757	ENSMUSG00000068074	predicted gene, ENSMUSG00000068074	-3.42896	-2.17563	0.425638	1.36317	1.55788	1.27792	1.464	0.647392	-2.60946
1421001_a_at	160647_at	1	12353	Car6	carbonic anhydrase 6	-2.76448	-2.08888	0.0511403	1.32609	1.51361	1.26182	1.43733	0.672032	-2.28572
1421156_a_at	97768_at	1	13506	Dsc2	desmocollin 2	-2.27637	-1.93716	-0.0906375	1.24798	1.49851	1.16853	1.35265	0.517069	-2.26022
1421494_at		1	68673	1110033F04Rik	RIKEN cDNA 1110033F04 gene	-3.20145	-1.87494	0.22182	1.33193	1.49114	1.25877	1.42865	0.633807	-2.58227
1421589_at	103558_at	1	16660	Krt31	keratin 31	-3.04808	-1.77712	0.554296	1.35876	1.55974	1.27382	1.44182	0.514427	-2.69893
1421680_at		1	77922	A030005L19Rik	RIKEN cDNA A030005L19 gene	-2.78087	-1.81757	0.316853	1.32343	1.47249	1.2129	1.40541	0.550564	-2.50161
1421689_at	97152_at	1	16704	Krtap8-2	keratin associated protein 8-2	-3.33963	-2.09778	0.527426	1.37238	1.57	1.22883	1.40259	0.603985	-2.58309
1421691_at		1	170656	Krtap16-7	keratin associated protein 16-7	-3.35555	-2.08266	0.292829	1.35291	1.49854	1.2225	1.41619	0.654234	-2.57043
1421856_at	101052_g_at	1	20197	S100a3	S100 calcium binding protein A3	-2.77092	-1.57036	0.545474	1.35575	1.53962	1.22069	1.45684	0.54866	-2.78817
1422209_s_at	94227_at	1	16705 /// 432600 /// 546515 /// 670533	Krtap9-1 /// LOC546515 /// LOC670533 /// OTTMUSG00000002191	keratin associated protein 9-1 /// predicted gene, OTTMUSG00000002191 /// simila	-3.46416	-1.97113	0.37585	1.3509	1.6191	1.27465	1.51577	0.618581	-2.72921
1422240_s_at	94121_at	1	20762	Sprr2h	small proline-rich protein 2H	-1.91849	-1.87958	0.0211273	1.35868	1.56449	1.32683	1.49787	0.542358	-2.48237
1422292_at		1	77921	A030005K14Rik	RIKEN cDNA A030005K14 gene	-2.85219	-1.77458	0.342815	1.32704	1.48544	1.23643	1.41895	0.550066	-2.53699
1422298_at		1	71386	5530401N06Rik	RIKEN cDNA 5530401N06 gene	-2.91611	-1.74906	0.340674	1.32275	1.45949	1.2099	1.42533	0.538013	-2.53031
1422672_at		1	20754	Sprr1b	small proline-rich protein 1B	-2.45628	-1.87027	0.303821	1.37094	1.54535	1.27543	1.48031	0.361067	-2.41977
1422760_at	103278_at	1	18602 /// 670543	LOC670543 /// Padi4	peptidyl arginine deiminase, type IV /// similar to Protein-arginine deiminase t	-1.44727	-1.22763	-0.0965021	0.807188	1.05106	0.794556	1.00176	-0.0246249	-1.32053
1422958_at	92240_at	1	50775	Krtap5-4	keratin associated protein 5-4	-2.54672	-1.97905	0.151534	1.41088	1.53139	1.287	1.44389	0.519415	-2.42218
1423271_at	98423_at	1	14619	Gjb2	gap junction membrane channel protein beta 2	-0.783608	-0.321155	0.688761	0.910916	1.10952	0.836009	0.87594	-0.0868816	-2.84778
1425237_at		1	68484	Krtap16-8	keratin associated protein 16-8	-3.59187	-2.05719	0.379891	1.35395	1.49873	1.25695	1.41838	0.665603	-2.49531
1425430_at		1	77918	Krtap16-5	keratin associated protein 16-5	-3.4336	-2.05935	0.307248	1.35965	1.52177	1.24867	1.43818	0.593864	-2.6292
1425431_at		1	170653 /// 170655 /// 71369	Krtap16-10 /// Krtap16-3 /// Krtap16-6	keratin associated protein 16-10 /// keratin associated protein 16-3 /// keratin	-3.36697	-2.02881	0.338488	1.38006	1.51852	1.25355	1.44294	0.603	-2.65075
1425655_at		1	170651	Krtap16-1	keratin associated protein 16-1	-3.46643	-2.1529	0.351245	1.42445	1.53248	1.32415	1.44466	0.552073	-2.7172
1425872_at	101376_at	1	0	---	Glycine tyrosine-rich hair keratin protein	-3.44603	-1.85853	0.501779	1.34979	1.56019	1.2374	1.44015	0.621591	-2.6085
1426203_at		1	170654	Krtap16-4	keratin associated protein 16-4	-3.00289	-2.03961	0.344815	1.41946	1.52636	1.23624	1.4249	0.503291	-2.59872
1427118_at	93555_at	1	16679	5430421N21Rik	RIKEN cDNA 5430421N21 gene	-3.17907	-1.85807	0.493913	1.37285	1.55917	1.26692	1.45162	0.566507	-2.59175
1427179_at	97814_at	1	16671	Krt33b	keratin 33B	-2.95834	-1.79409	0.534058	1.36714	1.53413	1.27852	1.4179	0.59307	-2.66304
1427211_at	102793_at	1	16703	Krtap8-1	keratin associated protein 8-1	-3.26695	-1.70079	0.488868	1.32918	1.53799	1.21618	1.43508	0.581779	-2.62456
1427290_at	96782_at	1	64818	Krt81	keratin 81	-2.68377	-1.82489	0.392834	1.33638	1.49181	1.25216	1.40238	0.558337	-2.43937
1427365_at	93556_at	1	16679	5430421N21Rik	RIKEN cDNA 5430421N21 gene	-2.96151	-1.87569	0.367829	1.3632	1.53645	1.26428	1.40345	0.609563	-2.53606
1427366_at	97470_at	1	69473	Krtap3-1	keratin associated protein 3-1	-3.07335	-1.85198	0.411832	1.36831	1.53251	1.25564	1.44903	0.634043	-2.67814
1427378_at		1	109052	Krt75	keratin 75	-1.45031	-1.15027	-0.0345972	0.767439	0.986109	0.754267	0.952633	0.0969068	-1.43162
1427549_s_at		1	170653 /// 170655 /// 71369	Krtap16-10 /// Krtap16-3 /// Krtap16-6	keratin associated protein 16-10 /// keratin associated protein 16-3 /// keratin	-3.66256	-2.05007	0.438702	1.35377	1.51396	1.26205	1.44083	0.632229	-2.61351
1427719_s_at		1	114566 /// 64819	Krt2-ps1 /// Krt82	keratin complex 2, basic, pseudogene 1 /// keratin 82	-2.53221	-1.63668	0.449931	1.36288	1.45379	1.22846	1.3957	0.453778	-2.46067
1427751_a_at		1	16673	Krt36	keratin 36	-1.68378	-1.27165	0.148754	0.952797	1.12127	0.848825	1.06634	0.552792	-1.74443
1427801_at		1	170657	Krtap16-9	keratin associated protein 16-9	-3.12746	-1.9854	0.36085	1.41745	1.51174	1.24648	1.43491	0.545826	-2.63507
1427842_at	100735_at	1	16702	Krtap6-3	keratin associated protein 6-3	-3.00941	-2.19025	0.359699	1.40129	1.42619	1.23429	1.45234	0.732014	-2.51826
1428007_at		1	268905	Krtap13-1	keratin associated protein 13-1	-3.15378	-1.85045	0.302619	1.36349	1.50896	1.25392	1.45642	0.581608	-2.58925
1429835_at		1	641361	2310033E01Rik	RIKEN cDNA 2310033E01 gene	-2.9164	-1.74247	0.248345	1.28619	1.48018	1.21547	1.42327	0.646587	-2.55481
1429944_at		1	71325	Tchhl1	trichohyalin-like 1	-3.26868	-1.87207	0.28176	1.32496	1.48135	1.23091	1.43581	0.660793	-2.64683
1429957_at		1	69533	2310002B14Rik	RIKEN cDNA 2310002B14 gene	-2.83355	-1.89811	0.221267	1.34751	1.49729	1.25432	1.43707	0.528776	-2.51004
1430132_at		1	70843	Krt28	keratin 28	-0.837112	-0.429112	0.599031	0.985351	1.10818	0.939906	1.04055	-0.115361	-3.01566
1430296_at		1	70831	4733401H21Rik	RIKEN cDNA 4733401H21 gene	-2.8421	-2.10711	-0.0925644	1.36255	1.48593	1.19893	1.43147	0.597104	-2.52382
1430509_at		1	---	---	---	-3.18052	-1.86178	0.159463	1.34652	1.52232	1.24168	1.446	0.56203	-2.57435
1430669_at		1	76444	Krtap4-7	keratin associated protein 4-7	-3.43309	-1.92384	0.28658	1.35513	1.47698	1.26241	1.45005	0.626563	-2.57407
1430703_at		1	---	---	---	-3.42486	-1.8074	0.301433	1.34847	1.49007	1.28482	1.43065	0.599904	-2.59999
1430728_at		1	114666	Krtap5-5	keratin associated protein 5-5	-2.68933	-1.89166	0.262412	1.34627	1.48131	1.21638	1.42438	0.501238	-2.48114
1430731_at		1	71453	Krtap2-4	keratin associated protein 2-4	-3.287	-1.96946	0.249755	1.37823	1.48788	1.29294	1.48318	0.634548	-2.58821
1431165_at		1	77763	A030009A09Rik	RIKEN cDNA A030009A09 gene	-2.68238	-1.72838	0.387048	1.33145	1.45793	1.22418	1.42074	0.531338	-2.46143
1431171_at		1	78725	D730001G18Rik	RIKEN cDNA D730001G18 gene	-2.57197	-1.66093	0.34392	1.33575	1.48036	1.20917	1.39924	0.412196	-2.49552
1431422_a_at		1	56405	Dusp14	dual specificity phosphatase 14	-2.16342	-1.78627	0.0841939	1.23312	1.46238	1.17505	1.39043	0.549589	-2.30468
1431650_at		1	68768	1110054P19Rik	RIKEN cDNA 1110054P19 gene	-3.34397	-1.88181	0.277698	1.32871	1.49111	1.25265	1.4421	0.616817	-2.50995
1432540_at		1	71363	5430433J05Rik	RIKEN cDNA 5430433J05 gene	-3.54873	-1.81456	0.428561	1.35482	1.499	1.27873	1.42357	0.58694	-2.60359
1433877_at		1	100342	4732473B16Rik	RIKEN cDNA 4732473B16 gene	-1.47707	-1.26965	-0.185188	0.783755	1.00243	0.77289	0.985919	0.297482	-1.29258
1435154_at		1	245128	AU018091	expressed sequence AU018091	-1.46565	-1.27232	-0.26184	0.74231	1.00386	0.767718	0.987498	0.672529	-1.40498
1436055_at		1	74488	Lrrc15	leucine rich repeat containing 15	-2.60983	-1.57298	0.179735	1.2383	1.44482	1.16013	1.3885	0.578709	-2.60614
1436160_at		1	320864	Krt26	keratin 26	-3.23944	-1.75163	0.289455	1.35077	1.4682	1.23266	1.39811	0.595885	-2.61066
1436557_at		1	223915	Krt73	keratin 73	-2.73053	-1.50296	0.360159	1.2841	1.44031	1.2163	1.42392	0.53853	-2.81285
1436671_at		1	240916	EG240916	predicted gene, EG240916	-2.73552	-1.60695	0.448464	1.36131	1.46293	1.22591	1.38501	0.469757	-2.53057
1436873_at		1	270711	4732454E20Rik	RIKEN cDNA 4732454E20 gene	-2.82081	-1.72866	0.377784	1.35457	1.46512	1.22368	1.42873	0.489248	-2.56049
1437440_at		1	0	---	Transcribed locus	-2.64735	-1.90904	0.14303	1.29654	1.48503	1.20279	1.41163	0.56488	-2.50926
1437893_at		1	665270	Plb1	phospholipase B1	-2.1831	-1.79001	-0.115819	1.22994	1.46487	1.17065	1.41213	0.580223	-2.38565
1437899_at		1	332427	Gm776	gene model 776, (NCBI)	-2.61817	-1.68565	0.356621	1.30599	1.4432	1.10246	1.37459	0.496603	-2.57043
1438768_at		1	665225 /// 669601 /// 676250	LOC665225 /// LOC669601 /// LOC676250	hypothetical protein LOC665225 /// hypothetical protein LOC669601 /// hypothetic	-2.98086	-1.75758	0.327924	1.32017	1.47646	1.24081	1.42742	0.534146	-2.52682
1438989_s_at		1	320860	B130021B11Rik	RIKEN cDNA B130021B11 gene	-0.886354	-0.180982	0.735073	1.00391	0.92634	0.677285	0.637669	-1.45308	-1.95958
1439100_s_at		1	---	---	---	-3.459	-1.73101	0.419384	1.3596	1.48039	1.24573	1.43686	0.550457	-2.5796
1439625_at	161078_at	1	114666	Krtap5-5	Keratin associated protein 5-5	-2.44092	-1.81964	0.401627	1.33999	1.46544	1.2027	1.39543	0.500279	-2.40829
1441307_at		1	665891	A030010K20Rik	RIKEN cDNA A030010K20 gene	-3.42549	-1.83497	0.342763	1.33888	1.51076	1.23935	1.44923	0.658227	-2.55535
1441991_at		1	330657	BC039632	cDNA sequence BC039632	-2.12893	-1.49989	0.235906	1.2252	1.40883	1.13246	1.34407	0.431096	-2.31494
1442089_at		1	---	---	---	-3.40467	-1.87592	0.219309	1.34775	1.49714	1.27305	1.44402	0.605223	-2.6126
1442425_at		1	77917	A030014E15Rik	RIKEN cDNA A030014E15 gene	-2.91293	-1.75098	0.427396	1.34413	1.46704	1.20987	1.41928	0.529685	-2.55575
1443043_at		1	237987	Otop2	otopetrin 2	-2.19334	-1.77869	0.0508459	1.21186	1.43166	1.13495	1.38809	0.622451	-2.41676
1444061_at		1	109314	A030004J04Rik	RIKEN cDNA A030004J04 gene	-3.33485	-1.59042	0.360898	1.27973	1.44901	1.1767	1.40675	0.59883	-2.57478
1444768_at		1	0	---	Transcribed locus	-2.24099	-1.76057	-0.0182796	1.27933	1.49055	1.21423	1.42712	0.50736	-2.38485
1448397_at	94391_at	1	14623	Gjb6	gap junction membrane channel protein beta 6	-1.32393	-1.12704	-0.00315317	0.851079	1.02662	0.787137	0.932766	-0.2024	-1.53745
1448457_at	101569_at	1	56735	Krt71	keratin 71	-0.723569	-0.390862	0.653281	0.888765	1.1508	0.800964	0.98844	0.123017	-3.0228
1448470_at	96918_at	1	14121	Fbp1	fructose bisphosphatase 1	-2.12187	-1.4674	0.574028	1.31919	1.45487	1.19013	1.35452	0.467897	-2.67827
1448566_at		1	53945	Slc40a1	solute carrier family 40 (iron-regulated transporter), member 1	-1.54553	-1.27018	-0.28121	0.731666	0.999537	0.675612	0.944904	0.201307	-1.40541
1449378_at	93800_f_at	1	16675	Krt27	keratin 27	-2.16509	-1.42481	0.435701	1.19515	1.43999	1.11898	1.34442	0.517008	-2.77803
1449387_at		1	71888	Krt33a	keratin 33A	-3.40102	-1.80313	0.398233	1.35825	1.50889	1.26145	1.43333	0.584385	-2.62802
1449475_at		1	192113	Atp12a	ATPase, H+/K+ transporting, nongastric, alpha polypeptide	-2.69877	-2.00008	-0.18483	1.28387	1.54413	1.23702	1.45355	0.694081	-2.35064
1449560_at		1	69664	2310043L02Rik	RIKEN cDNA 2310043L02 gene	-3.60213	-1.88134	0.270054	1.3297	1.4966	1.20553	1.42917	0.641067	-2.55678
1449919_at	92253_at	1	16701	Krtap6-2	keratin associated protein 6-2	-3.33173	-2.07175	0.465289	1.38472	1.5724	1.23989	1.47142	0.675895	-2.71509
1449963_at		1	75586	2310040M23Rik	RIKEN cDNA 2310040M23 gene	-3.22498	-2.02368	0.265228	1.3625	1.51749	1.24764	1.42796	0.62521	-2.62101
1450535_at	92215_at	1	16694	Krtap12-1	keratin associated protein 12-1	-2.27372	-1.7527	0.276382	1.30421	1.46412	1.2022	1.40062	0.473514	-2.2346
1450536_s_at		1	16694	Krtap12-1	keratin associated protein 12-1	-2.59665	-1.79811	0.212276	1.34313	1.4929	1.25886	1.4281	0.480699	-2.44952
1450539_at	93710_at	1	50774	Krtap5-1	keratin associated protein 5-1	-2.59802	-2.00127	0.202251	1.38263	1.49851	1.29673	1.40881	0.57307	-2.44024
1450540_x_at		1	50774	Krtap5-1	keratin associated protein 5-1	-2.93789	-1.97119	0.187939	1.37399	1.49933	1.24713	1.4471	0.540689	-2.54896
1450774_at	98286_at	1	114654	Ly6g6d	lymphocyte antigen 6 complex, locus G6D	-2.26274	-1.63278	0.354148	1.29919	1.40063	1.18541	1.37282	0.53198	-2.37023
1451424_at		1	216643	Gabrp	gamma-aminobutyric acid (GABA-A) receptor, pi	-1.44105	-1.25268	-0.0305876	0.778532	1.03509	0.771539	0.965473	-0.127051	-1.28261
1451551_at	96503_at	1	16680	Krt84	keratin 84	-1.99281	-1.82495	-0.0719084	1.24127	1.46051	1.13196	1.38343	0.706433	-2.27405
1451774_at		1	435285	OTTMUSG00000002196	predicted gene, OTTMUSG00000002196	-3.4321	-1.87865	0.274784	1.34543	1.49203	1.26337	1.43122	0.606197	-2.57187
1451859_at	101374_at	1	16700	Krtap6-1	keratin associated protein 6-1	-3.30465	-2.03441	0.5094	1.36257	1.56573	1.28022	1.46744	0.641242	-2.62723
1452957_at	97469_at	1	66380	Krtap3-3	keratin associated protein 3-3	-2.91683	-1.8097	0.42191	1.3329	1.52605	1.23772	1.42189	0.611321	-2.56211
1453009_at		1	70574	Cpm	carboxypeptidase M	-2.47834	-1.74624	0.159569	1.20439	1.4438	1.14579	1.37909	0.577199	-2.4181
1453214_at		1	74488	Lrrc15	leucine rich repeat containing 15	-2.51274	-1.60047	0.263247	1.29857	1.47499	1.21905	1.42094	0.594952	-2.54917
1453511_at		1	71874	2310007B03Rik	RIKEN cDNA 2310007B03 gene	-2.07325	-1.71153	0.116973	1.26093	1.47028	1.24782	1.41789	0.451323	-2.3791
1453523_at		1	77914	A030006P16Rik	RIKEN cDNA A030006P16 gene	-3.02124	-1.71224	0.408751	1.32158	1.43283	1.22595	1.39859	0.57759	-2.53131
1457967_at		1	77913	A030003K21Rik	RIKEN cDNA A030003K21 gene	-3.01012	-1.81725	0.371232	1.35036	1.49254	1.24879	1.42156	0.562925	-2.56523
1458354_x_at		1	70843	Krt28	keratin 28	-1.43998	-1.06377	0.0671741	0.833386	1.06668	0.846249	1.02062	-0.477846	-1.51998
1458467_at		1	68740	1110032D16Rik	RIKEN cDNA 1110032D16 gene	-3.61757	-1.85465	0.383411	1.3539	1.51759	1.22912	1.43064	0.638421	-2.53155
1458871_at		1	243084	Tmprss11e	transmembrane protease, serine 11e	-2.25553	-1.71654	0.115574	1.2493	1.44515	1.15991	1.36729	0.54887	-2.30826
1460185_at	99569_at	1	53622	Krt85	keratin 85	-0.893293	-0.563379	0.70544	1.02382	1.18	0.911307	1.06373	0.0457256	-2.93753
1415865_s_at	94815_at	1	12183	Bpgm	2,3-bisphosphoglycerate mutase	-0.496138	-0.360583	0.0571065	0.378501	0.446249	0.270909	0.348009	-0.109561	-0.490495
1415893_at		1	20397	Sgpl1	sphingosine phosphate lyase 1	-0.468433	-0.60445	-0.209415	0.203097	0.438007	0.167733	0.388368	0.00677586	-0.421435
1415978_at	160462_f_at	1	22152	Tubb3	tubulin, beta 3	-0.651626	-0.58764	0.200809	0.55083	0.567887	0.50552	0.476488	-0.337037	-0.754878
1416237_at		1	14012	Eva1	epithelial V-like antigen 1	-0.630227	-0.698964	-0.315394	0.272195	0.527333	0.203674	0.473731	-0.207478	-0.664612
1416250_at		1	12227	Btg2	B-cell translocation gene 2, anti-proliferative	-0.633249	-0.648775	0.266799	0.517501	0.528928	0.509154	0.510222	-0.113238	-0.533992
1416431_at	160461_f_at	1	67951	Tubb6	tubulin, beta 6	-0.306425	-0.374647	-0.0214755	0.423022	0.43442	0.312216	0.307732	-0.417022	-0.573521
1416515_at		1	14086	Fscn1	fascin homolog 1, actin bundling protein (Strongylocentrotus purpuratus)	-0.384858	-0.519203	-0.0725923	0.348673	0.451801	0.297308	0.442671	-0.382172	-0.575875
1416627_at	97206_at	1	20732	Spint1	serine protease inhibitor, Kunitz type 1	-0.695044	-0.539455	0.310233	0.505607	0.563764	0.475939	0.521417	-0.234252	-0.786335
1416701_at		1	74194	Rnd3	Rho family GTPase 3	-0.152562	-0.161956	0.00669822	0.18706	0.272298	0.112242	0.194383	-0.270169	-0.480281
1416854_at	98994_at	1	20531	Slc34a2	solute carrier family 34 (sodium phosphate), member 2	-0.699866	-0.600511	-0.0532998	0.418833	0.451779	0.367712	0.49008	-0.0769709	-0.819316
1416872_at	92555_at	1	56496	Tspan6	tetraspanin 6	-0.446458	-0.446232	0.0911353	0.403289	0.421015	0.275305	0.302491	-0.443039	-0.493941
1416912_at		1	68050	6330407G11Rik	RIKEN cDNA 6330407G11 gene	-0.54941	-0.564046	-0.292989	0.210959	0.436742	0.196779	0.41251	-0.0883364	-0.538529
1417021_a_at		1	26972 /// 675982	LOC675982 /// Spo11	sporulation protein, meiosis-specific, SPO11 homolog (S. cerevisiae) /// similar	-0.244274	-0.255741	-0.109024	0.236667	0.309884	0.145242	0.211718	-0.263685	-0.442203
1417029_a_at		1	80890	Trim2	tripartite motif protein 2	-0.755556	-0.863255	-0.350237	0.232111	0.534436	0.0975894	0.521304	0.135302	-0.482282
1417048_at		1	192212	Prom2	prominin 2	-0.761189	-0.885001	-0.406961	0.273967	0.668351	0.26385	0.564059	0.0768556	-0.548621
1417101_at	99816_at	1	15512	Hspa2	heat shock protein 2	-0.572489	-0.537667	-0.0879353	0.268403	0.416875	0.275683	0.391655	0.258622	-0.461101
1417114_at		1	23885	Gmcl1	germ cell-less homolog 1 (Drosophila)	-0.616847	-0.592899	-0.137078	0.381309	0.538943	0.258284	0.482326	-0.31938	-0.806032
1417123_at		1	57257	Vav3	vav 3 oncogene	-0.507656	-0.584168	-0.187519	0.297349	0.473075	0.154242	0.392927	-0.219026	-0.443228
1417176_at	97925_at	1	27373	Csnk1e	casein kinase 1, epsilon	-0.414906	-0.490966	0.281932	0.523113	0.493705	0.487816	0.39196	-0.268326	-0.76367
1417214_at		1	80718	Rab27b	RAB27b, member RAS oncogene family	-0.650464	-0.671538	-0.229281	0.252421	0.543408	0.262228	0.45753	-0.0968474	-0.467404
1417375_at		1	22145	Tuba4a	tubulin, alpha 4A	-0.41544	-0.385	0.207842	0.395797	0.424938	0.379743	0.363614	-0.142367	-0.598088
1417433_at	98429_at	1	26394	Lypla2	lysophospholipase 2	-0.449348	-0.38985	0.301055	0.406698	0.475311	0.341867	0.330497	-0.251979	-0.539772
1417502_at		1	21912	Tspan7	tetraspanin 7	-0.478112	-0.511122	-0.119738	0.289524	0.43564	0.218609	0.373215	-0.219073	-0.585078
1417520_at	99527_at	1	18025	Nfe2l3	nuclear factor, erythroid derived 2, like 3	-0.807094	-0.710111	0.119213	0.559656	0.629994	0.505276	0.604362	-0.0185007	-0.840398
1417613_at		1	15939	Ier5	immediate early response 5	-0.598512	-0.542388	0.0834174	0.493597	0.555713	0.460843	0.47139	-0.267298	-0.737241
1417656_at		1	17865	Mybl2	myeloblastosis oncogene-like 2	-0.404504	-0.397003	0.033263	0.383133	0.428186	0.356218	0.429874	-0.269402	-0.717651
1417824_at		1	26912	Gcat	glycine C-acetyltransferase (2-amino-3-ketobutyrate-coenzyme A ligase)	-0.599771	-0.559682	-0.155275	0.321673	0.544111	0.265292	0.460148	-0.253036	-0.610789
1417837_at		1	22113	Phlda2	pleckstrin homology-like domain, family A, member 2	-0.73088	-0.6478	0.227503	0.579789	0.705353	0.531603	0.593699	-0.381559	-0.814895
1417884_at		1	104681	Slc16a6	solute carrier family 16 (monocarboxylic acid transporters), member 6	-0.590296	-0.512945	0.0776926	0.494305	0.553204	0.334824	0.473554	-0.500123	-0.82199
1417943_at		1	14706	Gng4	guanine nucleotide binding protein (G protein), gamma 4 subunit	-0.668491	-0.700284	-0.293043	0.289241	0.485088	0.29146	0.463953	-0.00423691	-0.498222
1417982_at		1	72999	Insig2	insulin induced gene 2	-0.605219	-0.624447	-0.290589	0.218345	0.442645	0.23321	0.427181	0.228363	-0.455733
1418108_at		1	170799	Plekhk1	pleckstrin homology domain containing, family K member 1	-0.743297	-0.69977	-0.124772	0.429151	0.616619	0.388883	0.592026	-0.213579	-0.858459
1418213_at		1	94179	Krt23	keratin 23	-0.648488	-0.679809	-0.204871	0.229185	0.399372	0.245078	0.44406	0.126624	-0.276469
1418248_at		1	11605	Gla	galactosidase, alpha	-0.613672	-0.634921	-0.263079	0.248461	0.520369	0.189699	0.451154	0.00150351	-0.60197
1418283_at	101410_at	1	12740	Cldn4	claudin 4	-0.729573	-0.713659	0.18488	0.648203	0.650373	0.546526	0.527038	-0.143167	-0.63875
1418320_at		1	76560	Prss8	protease, serine, 8 (prostasin)	-0.68322	-0.668282	-0.231608	0.285472	0.507537	0.307306	0.500246	0.208602	-0.589012
1418323_at		1	14155	Fem1b	feminization 1 homolog b (C. elegans)	-0.566275	-0.612261	-0.270073	0.24029	0.480269	0.159778	0.417656	-0.105909	-0.519649
1418348_a_at		1	75452	Ascc2	activating signal cointegrator 1 complex subunit 2	-0.41039	-0.455178	-0.0987843	0.296133	0.368024	0.224986	0.354484	-0.183521	-0.523827
1418412_at	101446_at	1	21987	Tpd52l1	tumor protein D52-like 1	-0.563342	-0.549198	-0.0109478	0.40667	0.527837	0.303852	0.49697	-0.239878	-0.558145
1418457_at		1	57266	Cxcl14	chemokine (C-X-C motif) ligand 14	-0.623598	-0.674454	-0.206628	0.265141	0.506872	0.319519	0.468608	0.162592	-0.72328
1418486_at	104165_at	1	22361	Vnn1	vanin 1	-0.597989	-0.72036	-0.274729	0.243014	0.443729	0.234544	0.452881	0.138233	-0.253224
1418581_a_at		1	16886	Limk2	LIM motif-containing protein kinase 2	-0.432616	-0.540658	-0.136674	0.290266	0.432236	0.251093	0.383417	-0.0949035	-0.489357
1418631_at	100529_at	1	22214	Ube2h	ubiquitin-conjugating enzyme E2H	-0.397684	-0.517742	-0.176953	0.308733	0.39331	0.299274	0.360134	-0.0332762	-0.430826
1418649_at		1	112407	Egln3	EGL nine homolog 3 (C. elegans)	-0.562032	-0.650265	-0.252896	0.258816	0.492905	0.38635	0.438061	0.0906533	-0.273735
1418661_at		1	54608	Abhd2	abhydrolase domain containing 2	-0.862213	-0.832645	-0.260916	0.563261	0.702693	0.471446	0.678944	-0.244545	-0.81741
1418706_at		1	76257	Slc38a3	solute carrier family 38, member 3	-0.55946	-0.633415	-0.237551	0.25639	0.449938	0.247243	0.442377	-0.0766552	-0.33788
1418831_at	160944_at	1	56460	Pkp3	plakophilin 3	-0.377897	-0.39213	0.0410482	0.313295	0.389845	0.323488	0.347765	-0.0708158	-0.466999
1418832_at		1	56460	Pkp3	plakophilin 3	-0.681817	-0.732222	-0.0171104	0.590371	0.652201	0.537172	0.609955	-0.138893	-0.797487
1418861_at		1	59004	Pias4	protein inhibitor of activated STAT 4	-0.477827	-0.486896	0.125489	0.410973	0.426713	0.39559	0.391994	-0.181634	-0.470401
1418932_at	102955_at	1	18030	Nfil3	nuclear factor, interleukin 3, regulated	-0.580461	-0.529937	-0.108359	0.320286	0.452892	0.331178	0.464686	0.193075	-0.605596
1418936_at		1	17133	Maff	v-maf musculoaponeurotic fibrosarcoma oncogene family, protein F (avian)	-0.570478	-0.657114	-0.23761	0.208932	0.417732	0.205551	0.4178	0.33787	-0.33917
1418966_a_at		1	66686	Dcbld1	discoidin, CUB and LCCL domain containing 1	-0.289336	-0.138576	0.058344	0.362872	0.425023	0.272247	0.313418	-0.436153	-1.04703
1418984_at		1	12695	Inadl	InaD-like (Drosophila)	-0.508608	-0.571466	-0.161519	0.26536	0.404745	0.251381	0.397104	0.0813486	-0.480298
1419017_at		1	53419	Corin	corin	-0.599587	-0.547433	-0.0623089	0.303305	0.536309	0.294319	0.51592	0.161668	-1.0946
1419032_at		1	70415	2610018G03Rik	RIKEN cDNA 2610018G03 gene	-0.678467	-0.693185	-0.242965	0.242273	0.530027	0.202132	0.468096	0.105646	-0.782671
1419033_at		1	---	---	---	-0.406245	-0.367154	0.11485	0.378224	0.401007	0.33388	0.35302	-0.057832	-0.702394
1419051_at		1	18426	Ovol1	OVO homolog-like 1 (Drosophila)	-0.77337	-0.701962	-0.003669	0.519229	0.637218	0.472523	0.590606	-0.15781	-0.798261
1419052_at		1	18426	Ovol1	OVO homolog-like 1 (Drosophila)	-0.656015	-0.59814	0.0760222	0.44635	0.579287	0.390139	0.52852	-0.0750785	-0.788262
1419108_at		1	94190	Ophn1	oligophrenin 1	-0.462943	-0.425867	-0.0583451	0.247342	0.361162	0.232777	0.325862	-0.00127931	-0.538227
1419127_at	103235_at	1	109648	Npy	neuropeptide Y	-0.75564	-0.69384	0.0362315	0.497267	0.535225	0.539727	0.543228	-0.10719	-0.811091
1419133_at		1	14027	Evpl	envoplakin	-0.506072	-0.516369	-0.185214	0.27289	0.454364	0.360647	0.428525	-0.076231	-0.411751
1419154_at	103974_at	1	50528	Tmprss2	transmembrane protease, serine 2	-0.570832	-0.667352	-0.313086	0.181528	0.461635	0.287454	0.482827	0.418877	-0.479013
1419218_at		1	93840	Vangl2	vang-like 2 (van gogh, Drosophila)	-0.436521	-0.343786	0.122202	0.360843	0.403641	0.330527	0.35863	-0.233825	-0.540697
1419225_at		1	12294	Cacna2d3	calcium channel, voltage-dependent, alpha2/delta subunit 3	-0.698879	-0.553951	0.175071	0.475899	0.569899	0.43331	0.516906	-0.275509	-0.910128
1419343_at		1	56643	Slc15a1	solute carrier family 15 (oligopeptide transporter), member 1	-0.916949	-0.997249	-0.454621	0.26328	0.670946	0.381436	0.676587	0.502736	-0.66989
1419396_at	103496_at	1	13496	Arid3a	AT rich interactive domain 3A (Bright like)	-0.395616	-0.407293	0.0217972	0.407868	0.406839	0.386106	0.447204	-0.140178	-0.609336
1419414_at		1	64337	Gng13	guanine nucleotide binding protein 13, gamma	-0.599179	-0.607651	-0.203177	0.286118	0.554997	0.315822	0.416523	-0.328275	-0.372152
1419465_at		1	72293	Nkd2	naked cuticle 2 homolog (Drosophila)	-0.720178	-0.64743	0.00901156	0.506191	0.617025	0.42021	0.524301	-0.477551	-0.795555
1419466_at		1	72293	Nkd2	naked cuticle 2 homolog (Drosophila)	-0.506692	-0.453169	0.0761285	0.465097	0.523618	0.373031	0.430829	-0.552049	-0.844259
1419474_a_at		1	13661	Ehf	ets homologous factor	-0.595184	-0.647931	-0.284722	0.268683	0.494561	0.309977	0.504117	0.143304	-0.542048
1419486_at		1	17300	Foxc1	forkhead box C1	-0.710639	-0.688142	-0.317555	0.225769	0.456477	0.233114	0.469066	0.253771	-0.567217
1419492_s_at	100882_at	1	13214	Defb1	defensin beta 1	-0.624307	-0.695251	-0.313923	0.226881	0.474159	0.243581	0.45983	0.218585	-0.154754
1419549_at	93097_at	1	11846	Arg1	arginase 1, liver	-0.915526	-0.822249	-0.0441747	0.567344	0.659796	0.476146	0.53857	-0.244759	-0.333292
1419647_a_at	94384_at	1	15937	Ier3	immediate early response 3	-0.478028	-0.543638	0.139287	0.390317	0.421764	0.403375	0.320611	0.0727432	-0.418944
1419735_at		1	12994	Csn3	casein kappa	-0.740131	-0.668582	-0.108977	0.556199	0.634601	0.557746	0.604309	-0.247207	-0.691652
1419814_s_at	95453_f_at	1	20193	S100a1	S100 calcium binding protein A1	-0.666114	-0.58685	-0.148099	0.259173	0.529642	0.2962	0.476369	0.113431	-0.415763
1419845_at		1	111970	Dlx1as	distal-less homeobox 1, antisense	-0.492908	-0.397547	0.124034	0.42578	0.476934	0.322216	0.388737	-0.444313	-0.583039
1420352_at		1	70835	Prss22	protease, serine, 22	-0.599485	-0.664962	-0.318565	0.21388	0.477643	0.393364	0.474258	0.41221	-0.50407
1420364_at		1	84111	Gpr87	G protein-coupled receptor 87	-0.448813	-0.439005	0.0743204	0.32438	0.369149	0.267132	0.325534	-0.114466	-0.39941
1420413_at		1	26570	Slc7a11	solute carrier family 7 (cationic amino acid transporter, y+ system), member 11	-0.482246	-0.502954	-0.209503	0.280131	0.480752	0.218741	0.419416	-0.196351	-0.492018
1420425_at	92904_at	1	12142	Prdm1	PR domain containing 1, with ZNF domain	-0.635365	-0.694695	-0.239708	0.235508	0.418373	0.239111	0.498489	0.228907	-0.467112
1420517_at		1	66371	Chmp4c	chromatin modifying protein 4C	-0.444191	-0.460281	0.133774	0.38676	0.468761	0.354805	0.400843	-0.052523	-0.53081
1420547_at		1	14420	Galc	galactosylceramidase	-0.662121	-0.693719	-0.378176	0.30005	0.505612	0.179394	0.525649	-0.274976	-0.495643
1420637_at		1	110639	Prps2	phosphoribosyl pyrophosphate synthetase 2	0.0271337	-0.000323669	0.0342184	0.277205	0.360378	0.131291	0.287958	-0.732087	-0.965417
1420695_at		1	13134	Dach1	dachshund 1 (Drosophila)	-0.804219	-0.700698	-0.298307	0.53457	0.694144	0.454739	0.650953	-0.335298	-0.856756
1420831_at		1	104009	Qscn6	quiescin Q6	-0.447701	-0.465	-0.102674	0.316346	0.434368	0.303376	0.383952	0.0258213	-0.479344
1420919_at		1	170755	Sgk3	serum/glucocorticoid regulated kinase 3	-0.540771	-0.5518	-0.172181	0.234429	0.441916	0.197569	0.370793	-0.0646145	-0.541929
1420927_at		1	20440	St6gal1	beta galactoside alpha 2,6 sialyltransferase 1	-0.696317	-0.775327	-0.385434	0.203032	0.499458	0.180628	0.495547	0.134794	-0.513478
1420943_at		1	22673	Zfp185	zinc finger protein 185	-0.997148	-0.928066	-0.409328	0.267395	0.648059	0.197784	0.64547	0.253734	-0.894439
1420944_at		1	22673	Zfp185	zinc finger protein 185	-0.394471	-0.406755	-0.0572235	0.267312	0.341778	0.205086	0.304728	-0.0752126	-0.504579
1420966_at		1	18408	Slc25a15	solute carrier family 25 (mitochondrial carrier ornithine transporter), member 1	-0.329036	-0.354531	0.0369918	0.252931	0.427272	0.155725	0.267995	-0.384875	-0.47921
1421060_at		1	64144	Mllt1	myeloid/lymphoid or mixed lineage-leukemia translocation to 1 homolog (Drosophil	-0.542928	-0.496578	-0.0119093	0.430653	0.516131	0.429172	0.410519	-0.301161	-0.616849
1421090_at		1	13821	Epb4.1l1	erythrocyte protein band 4.1-like 1	-0.527919	-0.632681	-0.287015	0.259634	0.459103	0.278495	0.449366	-0.208594	-0.254257
1421105_at		1	16449	Jag1	jagged 1	-0.499408	-0.474124	-0.0311219	0.388514	0.478684	0.207742	0.388348	-0.131785	-0.5539
1421118_a_at		1	14766	Gpr56	G protein-coupled receptor 56	-0.463607	-0.468906	0.0379863	0.335602	0.462819	0.342934	0.435502	-0.163258	-0.777514
1421141_a_at	96183_at	1	108655	Foxp1	forkhead box P1	-0.373144	-0.438446	0.0928843	0.335232	0.357997	0.340319	0.372253	0.05953	-0.409263
1421142_s_at		1	108655	Foxp1	forkhead box P1	-0.478078	-0.464047	0.185344	0.440093	0.441377	0.421156	0.387694	0.0159889	-0.535819
1421158_at		1	68178	Cgnl1	cingulin-like 1	-0.533186	-0.585199	-0.261822	0.237221	0.446341	0.193175	0.451722	-0.327628	-0.444324
1421166_at		1	11990	Atrn	attractin	-0.469996	-0.552762	-0.1856	0.194361	0.370693	0.110753	0.369483	0.004138	-0.468232
1421232_at		1	18844	Plxna1	plexin A1	-0.513476	-0.537214	-0.135121	0.292331	0.420752	0.257256	0.378569	-0.113797	-0.443182
1421268_at	94197_at	1	22234	Ugcg	UDP-glucose ceramide glucosyltransferase	-0.529383	-0.73449	-0.419244	0.217943	0.482161	0.181466	0.438004	0.0284576	-0.387421
1421269_at		1	22234	Ugcg	UDP-glucose ceramide glucosyltransferase	-0.598385	-0.616905	-0.415462	0.169963	0.423192	0.171669	0.438994	-0.00233398	-0.310645
1421325_at		1	26971	Pla2g2f	phospholipase A2, group IIF	-0.556987	-0.694031	-0.284428	0.22005	0.44242	0.250033	0.403835	0.159911	-0.288664
1421387_at		1	84035	Kremen1	kringle containing transmembrane protein 1	-0.428939	-0.470218	0.0183086	0.353474	0.390669	0.223447	0.330332	-0.219805	-0.435907
1421460_at	100760_at	1	13505	Dsc1	desmocollin 1	-0.59677	-0.692993	-0.0871522	0.283819	0.49383	0.232945	0.369001	-0.183537	-0.553308
1421501_a_at		1	111173	Erc1	ELKS/RAB6-interacting/CAST family member 1	-0.565451	-0.680596	-0.244267	0.335684	0.462672	0.247916	0.477763	-0.179083	-0.50445
1421594_a_at		1	83671	Sytl2	synaptotagmin-like 2	-0.879737	-0.731494	0.00851077	0.548607	0.693378	0.47395	0.653239	-0.327741	-1.061
1421634_at		1	170725	Capn8	calpain 8	-0.571058	-0.621287	-0.24031	0.227076	0.481298	0.191595	0.440815	-0.193444	-0.532795
1421679_a_at	98067_at	1	12575	Cdkn1a	cyclin-dependent kinase inhibitor 1A (P21)	-0.551357	-0.570648	0.104189	0.531824	0.561322	0.514714	0.478992	-0.155283	-0.627168
1421816_at		1	630729	LOC630729	similar to Glutathione reductase, mitochondrial precursor (GR) (GRase)	-0.335791	-0.36101	0.0255851	0.352123	0.403097	0.247643	0.327687	-0.559195	-0.549253
1421835_at		1	17761	Mtap7	microtubule-associated protein 7	-0.591708	-0.645369	-0.299575	0.211207	0.465525	0.167973	0.436137	-0.0591415	-0.477015
1421848_at	98322_at	1	20520	Slc22a5	solute carrier family 22 (organic cation transporter), member 5	-0.596669	-0.760355	-0.446605	0.13962	0.46426	0.237259	0.541392	0.148481	-0.376376
1421895_at		1	26905 /// 673373	Eif2s3x /// LOC673373	eukaryotic translation initiation factor 2, subunit 3, structural gene X-linked	-0.495117	-0.506854	-0.0644548	0.359061	0.500271	0.244497	0.411373	-0.265233	-0.633379
1421928_at	104673_at	1	13838	Epha4	Eph receptor A4	-0.58962	-0.65347	-0.21512	0.22063	0.452808	0.189617	0.458611	0.206182	-0.62411
1422025_at	101159_at	1	17342	Mitf	microphthalmia-associated transcription factor	-0.559131	-0.679459	-0.248752	0.270935	0.47564	0.230135	0.469114	0.191175	-0.574983
1422031_a_at		1	65098	Zfand6	zinc finger, AN1-type domain 6	-0.819587	-0.810542	-0.331266	0.332395	0.595462	0.308154	0.559904	0.0519261	-0.623519
1422036_at		1	268980	Strn	striatin, calmodulin binding protein	-0.560533	-0.653946	-0.313261	0.206436	0.441771	0.156774	0.471367	0.0212863	-0.52094
1422087_at		1	16918	Mycl1	v-myc myelocytomatosis viral oncogene homolog 1, lung carcinoma derived (avian)	-0.491742	-0.550754	0.0525908	0.446815	0.496483	0.345008	0.445911	-0.540446	-0.716454
1422088_at		1	16918	Mycl1	v-myc myelocytomatosis viral oncogene homolog 1, lung carcinoma derived (avian)	-0.545415	-0.560025	0.0565088	0.496285	0.511975	0.399892	0.499	-0.593859	-0.735074
1422092_at		1	18640	Pfkfb2	6-phosphofructo-2-kinase/fructose-2,6-biphosphatase 2	-0.446857	-0.506898	-0.259718	0.221134	0.429849	0.112227	0.380464	-0.16128	-0.430331
1422136_at		1	16589 /// 677213	LOC677213 /// Uhmk1	U2AF homology motif (UHM) kinase 1 /// similar to U2AF homology motif (UHM) kina	-0.404246	-0.466455	-0.132341	0.279788	0.383925	0.139446	0.375806	-0.17652	-0.501451
1422320_x_at	101732_at	1	18690	Phxr5	per-hexamer repeat gene 5	-0.46035	-0.427537	0.100987	0.333307	0.463619	0.229695	0.213653	0.0698483	-0.620502
1422327_s_at	101294_g_at	1	14380 /// 14381	G6pd2 /// G6pdx	glucose-6-phosphate dehydrogenase 2 /// glucose-6-phosphate dehydrogenase X-link	-0.800802	-0.716007	-0.0339442	0.555122	0.728483	0.48666	0.556307	-0.446712	-0.839595
1422339_at		1	14611	Gja3	gap junction membrane channel protein alpha 3	-0.776098	-0.692947	-0.185692	0.518707	0.648236	0.470373	0.581693	-0.322895	-0.771102
1422507_at		1	13014	Cstb	cystatin B	-0.545842	-0.585818	-0.275076	0.21777	0.492263	0.335392	0.427463	0.235908	-0.386933
1422572_at	97927_at	1	56212	Rhog	ras homolog gene family, member G	-0.526664	-0.598321	-0.193698	0.250733	0.431187	0.275382	0.442867	0.0832673	-0.500489
1422604_at		1	22262	Uox	urate oxidase	-0.635944	-0.531518	0.240932	0.524358	0.518241	0.368366	0.453826	-0.479775	-0.6716
1422670_at		1	11858	Rnd2	Rho family GTPase 2	-0.755671	-0.630146	-0.302844	0.486442	0.656994	0.501575	0.631888	-0.321369	-0.663526
1422699_at		1	11684	Alox12	arachidonate 12-lipoxygenase	-0.573774	-0.646134	-0.30817	0.209121	0.478021	0.284603	0.462697	-0.301751	-0.24676
1422771_at	104220_at	1	670044	LOC670044	similar to Mothers against decapentaplegic homolog 6 (SMAD 6) (Mothers against D	-0.753741	-0.681471	0.136965	0.567189	0.634364	0.50376	0.56397	-0.176977	-0.951552
1422784_at	104369_at	1	16687	Krt6a	keratin 6A	-0.853333	-0.838769	-0.381782	0.224897	0.563376	0.352588	0.571869	0.53888	-0.385407
1422786_at		1	22782	Slc30a1	solute carrier family 30 (zinc transporter), member 1	-0.753705	-0.666641	0.111792	0.584493	0.632396	0.492625	0.603084	-0.377952	-0.85268
1422857_at		1	56404	Trip4	thyroid hormone receptor interactor 4	-0.554926	-0.659398	-0.259578	0.261852	0.49347	0.205626	0.450473	-0.134209	-0.631789
1422929_s_at		1	53404	Atoh7	atonal homolog 7 (Drosophila)	-0.774201	-0.665234	-0.0784801	0.617137	0.670223	0.546402	0.591482	-0.411255	-0.720785
1422931_at		1	14284	Fosl2	fos-like antigen 2	-0.601461	-0.707303	-0.30649	0.282469	0.539531	0.251496	0.472036	-0.194214	-0.507509
1422975_at	92331_at	1	17380	Mme	membrane metallo endopeptidase	-0.752736	-0.792365	-0.332467	0.179614	0.556437	0.0646673	0.537613	0.322319	-0.790749
1423017_a_at		1	16181	Il1rn	interleukin 1 receptor antagonist	-0.791419	-0.842251	-0.449117	0.202235	0.57819	0.143517	0.566362	0.276475	-0.550111
1423122_at		1	69534	Avpi1	arginine vasopressin-induced 1	-0.643305	-0.593171	0.0660691	0.477715	0.593242	0.485763	0.537772	-0.226135	-0.603513
1423174_a_at		1	58220	Pard6b	par-6 (partitioning defective 6) homolog beta (C. elegans)	-0.919774	-0.925513	-0.419059	0.277368	0.612489	0.357975	0.647075	0.225715	-0.72165
1423175_s_at		1	58220	Pard6b	par-6 (partitioning defective 6) homolog beta (C. elegans)	-0.618656	-0.667158	-0.199689	0.340329	0.474166	0.34043	0.509754	0.0190924	-0.500011
1423227_at	92862_f_at	1	16667	Krt17	keratin 17	-0.488673	-0.351947	0.106874	0.372322	0.462933	0.364324	0.362303	0.0120173	-0.689405
1423228_at		1	56386 /// 675709	B4galt6 /// LOC675709	UDP-Gal:betaGlcNAc beta 1,4-galactosyltransferase, polypeptide 6 /// similar to	-0.73405	-0.736514	-0.386605	0.390955	0.615809	0.283519	0.559954	-0.276507	-0.536257
1423265_at	99640_at	1	17330	Minpp1	multiple inositol polyphosphate histidine phosphatase 1	-0.546419	-0.551038	-0.059851	0.305375	0.44459	0.269399	0.413136	-0.00678041	-0.588828
1423363_at		1	20661	Sort1	sortilin 1	-0.563966	-0.579493	-0.073997	0.420964	0.449911	0.288405	0.461705	-0.198548	-0.615119
1423376_a_at		1	114255	Dok4	docking protein 4	-0.469287	-0.438097	0.0757501	0.413663	0.448438	0.373876	0.379208	-0.117193	-0.571892
1423389_at	92216_at	1	17131	Smad7	MAD homolog 7 (Drosophila)	-0.497466	-0.574941	-0.153142	0.314227	0.457965	0.301393	0.4147	-0.0542132	-0.535256
1423528_at		1	192197	Bcas3	breast carcinoma amplified sequence 3	-0.523956	-0.556597	-0.21452	0.245298	0.433881	0.247406	0.387778	0.0542584	-0.378242
1423550_at		1	55963	Slc1a4	solute carrier family 1 (glutamate/neutral amino acid transporter), member 4	-0.359603	-0.433611	-0.186428	0.230446	0.341212	0.174586	0.30258	-0.0153959	-0.551057
1423660_at		1	52468	Ctdsp2	CTD (carboxy-terminal domain, RNA polymerase II, polypeptide A) small phosphatas	-0.312197	-0.417975	-0.0829562	0.283788	0.313215	0.232173	0.282448	-0.107814	-0.230863
1423689_a_at		1	67839	Gpsm1	G-protein signalling modulator 1 (AGS3-like, C. elegans)	-0.635604	-0.691449	-0.326557	0.179797	0.434425	0.202459	0.462904	0.2352	-0.416966
1423691_x_at		1	16691	Krt8	keratin 8	-0.651396	-0.564961	0.169576	0.480661	0.476413	0.373	0.401206	-0.0313815	-0.564571
1423721_at	160532_at	1	22003	Tpm1	tropomyosin 1, alpha	-0.618349	-0.608457	-0.170789	0.271844	0.527397	0.287903	0.454776	0.0957137	-0.717173
1423746_at		1	105245	Txndc5	thioredoxin domain containing 5	-0.57089	-0.604673	-0.313921	0.209575	0.477596	0.212471	0.44144	-0.0554566	-0.634431
1423842_a_at		1	67588	Rnf41	ring finger protein 41	-0.386681	-0.402933	-0.117265	0.2728	0.331155	0.178981	0.327605	-0.167378	-0.483821
1423849_a_at	93311_at	1	102414	Clk3	CDC-like kinase 3	-0.529108	-0.519553	-0.0578172	0.309824	0.445849	0.268816	0.377776	-0.000653948	-0.487409
1423933_a_at	97413_at	1	76509	1600029D21Rik	RIKEN cDNA 1600029D21 gene	-0.695674	-0.684045	-0.268047	0.191684	0.524059	0.289629	0.460152	0.445779	-0.478163
1423947_at		1	73737	1110008P14Rik	RIKEN cDNA 1110008P14 gene	-0.570974	-0.541921	-0.0990253	0.339479	0.483385	0.326117	0.44592	0.0255101	-0.64516
1423961_at		1	226757	Wdr26	WD repeat domain 26	-0.600939	-0.586071	-0.279734	0.19615	0.462684	0.234226	0.408353	0.0572644	-0.359963
1424070_at		1	108123	Napg	N-ethylmaleimide sensitive fusion protein attachment protein gamma	-0.591241	-0.654023	-0.300257	0.244534	0.482004	0.139692	0.456126	-0.190131	-0.493186
1424083_at		1	230257	Rod1	ROD1 regulator of differentiation 1 (S. pombe)	-0.519657	-0.562472	0.0367642	0.412766	0.518662	0.316173	0.444419	-0.228976	-0.72868
1424150_at		1	233552	Gdpd5	glycerophosphodiester phosphodiesterase domain containing 5	-0.471326	-0.450455	0.0290185	0.397507	0.456063	0.321776	0.386024	-0.290485	-0.543636
1424247_at		1	111173	Erc1	ELKS/RAB6-interacting/CAST family member 1	-0.516515	-0.527192	-0.19525	0.281329	0.466521	0.309151	0.441681	-0.0775207	-0.58841
1424287_at		1	19108	Prkx	protein kinase, X-linked	-0.755932	-0.755765	-0.47253	0.164337	0.491868	0.103517	0.511574	0.282373	-0.544138
1424307_at		1	228359	Arhgap1	Rho GTPase activating protein 1	-0.523622	-0.669206	-0.285047	0.223966	0.487986	0.224553	0.439494	-0.0804684	-0.472474
1424338_at	103934_at	1	14412	Slc6a13	solute carrier family 6 (neurotransmitter transporter, GABA), member 13	-0.6899	-0.682582	0.191587	0.597621	0.579663	0.495685	0.504015	-0.542784	-0.689634
1424356_a_at		1	210029	Metrnl	meteorin, glial cell differentiation regulator-like	-0.588319	-0.5525	-0.151228	0.316619	0.463224	0.268291	0.424822	-0.135888	-0.307319
1424359_at		1	75475	Oplah	5-oxoprolinase (ATP-hydrolysing)	-0.706729	-0.670536	0.118458	0.537934	0.571928	0.508232	0.588612	-0.162339	-0.663458
1424456_at	99934_at	1	19294	Pvrl2	poliovirus receptor-related 2	-0.372081	-0.440263	0.0976206	0.351838	0.414184	0.323358	0.32124	-0.165502	-0.523036
1424486_a_at		1	50493	Txnrd1	thioredoxin reductase 1	-0.596165	-0.76204	-0.30432	0.270393	0.512233	0.222067	0.513714	-0.136933	-0.576721
1424487_x_at		1	50493	Txnrd1	thioredoxin reductase 1	-1.05933	-1.02518	-0.286744	0.6128	0.831951	0.538832	0.810653	-0.343573	-1.11874
1424513_at		1	21871	Atp6v0a2	ATPase, H+ transporting, lysosomal V0 subunit A2	-0.493374	-0.567712	-0.25711	0.168415	0.434708	0.163502	0.380348	0.057444	-0.560978
1424570_at		1	212880	Ddx46	DEAD (Asp-Glu-Ala-Asp) box polypeptide 46	-0.0882727	-0.148338	0.0714767	0.256509	0.284628	0.068238	0.178966	-0.384705	-0.513927
1424614_at		1	233575	Frag1	FGF receptor activating protein 1	-0.47426	-0.48456	-0.0837675	0.3165	0.484716	0.326252	0.401592	0.000476887	-0.628202
1424615_at		1	233575	Frag1	FGF receptor activating protein 1	-0.449693	-0.404115	-0.0179919	0.293857	0.396568	0.296296	0.353665	0.110355	-0.50678
1424616_s_at	97888_at	1	233575	Frag1	FGF receptor activating protein 1	-0.541024	-0.511071	-0.107435	0.251183	0.465011	0.271838	0.421145	0.112689	-0.51344
1424668_a_at		1	13047	Cutl1	cut-like 1 (Drosophila)	-0.71802	-0.708159	0.0115259	0.481813	0.619702	0.413959	0.572167	-0.292808	-0.999482
1424674_at	103459_at	1	106957	Slc39a6	solute carrier family 39 (metal ion transporter), member 6	-0.52127	-0.380344	0.180755	0.425178	0.474287	0.399216	0.426598	-0.287179	-0.747016
1424680_at		1	103511	BB146404	expressed sequence BB146404	-0.650084	-0.64119	-0.0877797	0.337637	0.486478	0.274151	0.461025	0.0396869	-0.689418
1424768_at		1	109624	Cald1	caldesmon 1	-0.359793	-0.437066	-0.0957145	0.232769	0.354332	0.188361	0.324586	-0.0381734	-0.663387
1424822_at		1	105439	Slain1	SLAIN motif family, member 1	-0.876716	-0.774532	-0.208785	0.485483	0.650655	0.402457	0.622762	-0.13012	-0.798477
1424823_s_at		1	105439	Slain1	SLAIN motif family, member 1	-0.668976	-0.659718	-0.257529	0.320676	0.57173	0.25049	0.503774	-0.128407	-0.713991
1424917_a_at		1	52639	Wipi1	WD repeat domain, phosphoinositide interacting 1	-0.391581	-0.41177	-0.0981647	0.282531	0.388247	0.275068	0.351951	-0.0396632	-0.530708
1424938_at		1	70358	Steap1	six transmembrane epithelial antigen of the prostate 1	-0.564267	-0.494165	0.0683728	0.507955	0.513163	0.388446	0.466049	-0.443872	-0.694318
1424941_at		1	212998	BC016579	cDNA sequence, BC016579	-0.606529	-0.608477	-0.176791	0.175384	0.435209	0.197721	0.409853	0.178751	-0.525328
1424951_at		1	66898	Baiap2l1	BAI1-associated protein 2-like 1	-0.532329	-0.538511	-0.135721	0.3343	0.476931	0.288118	0.418611	-0.135426	-0.524908
1424966_at		1	94346	Tmem40	transmembrane protein 40	-0.603615	-0.624078	-0.220269	0.22667	0.469551	0.241093	0.469275	0.144728	-0.50459
1425000_s_at		1	227545	5430407P10Rik	RIKEN cDNA 5430407P10 gene	-0.482471	-0.463254	0.00753202	0.438055	0.405976	0.36315	0.448845	-0.206458	-0.592754
1425026_at		1	108735	Sft2d2	SFT2 domain containing 2	-0.51795	-0.51235	-0.0792925	0.335908	0.460181	0.353139	0.431274	-0.186138	-0.471059
1425027_s_at		1	108735	Sft2d2	SFT2 domain containing 2	-0.583428	-0.64508	-0.219769	0.25899	0.463067	0.215976	0.444509	-0.176653	-0.436337
1425040_at		1	73649	Cybrd1	cytochrome b reductase 1	-0.717301	-0.684752	-0.0866958	0.563776	0.60913	0.390066	0.559807	-0.428688	-0.724949
1425114_at	99364_at	1	19647	Rbbp6	retinoblastoma binding protein 6	-0.687028	-0.780708	-0.355611	0.332701	0.487043	0.290313	0.564019	0.0560797	-0.575744
1425128_at		1	232984	B3gnt8	UDP-GlcNAc:betaGal beta-1,3-N-acetylglucosaminyltransferase 8	-0.45095	-0.357009	0.131317	0.428891	0.34284	0.393659	0.316417	0.148482	-0.553966
1425138_at		1	107477	Guca1b	guanylate cyclase activator 1B	-0.720633	-0.647062	-0.0700537	0.529878	0.607353	0.444617	0.557752	-0.363279	-0.755416
1425163_at		1	224833	AI661453	expressed sequence AI661453	-0.833412	-0.733272	-0.0674542	0.534794	0.612488	0.49947	0.598501	-0.0752539	-0.691755
1425227_a_at		1	11975	Atp6v0a1	ATPase, H+ transporting, lysosomal V0 subunit A1	-0.627561	-0.686989	-0.173816	0.402278	0.519601	0.33432	0.503935	-0.182431	-0.540247
1425273_s_at		1	13731	Emp2	epithelial membrane protein 2	-0.362488	-0.487634	-0.143885	0.211749	0.364358	0.154733	0.327729	-0.101814	-0.487779
1425312_s_at		1	52670	D11Ertd636e	DNA segment, Chr 11, ERATO Doi 636, expressed	-0.841484	-0.894366	-0.473965	0.222576	0.626994	0.342018	0.611069	0.469657	-0.750291
1425351_at		1	76650	Srxn1	sulfiredoxin 1 homolog (S. cerevisiae)	-0.573785	-0.642152	-0.383779	0.23562	0.508592	0.197585	0.491805	-0.099751	-0.497485
1425368_a_at		1	18222	Numb	numb gene homolog (Drosophila)	-0.804612	-0.820688	-0.427721	0.225641	0.550053	0.136791	0.571683	0.0301893	-0.643324
1425461_at		1	103583	Fbxw11	F-box and WD-40 domain protein 11	-0.395857	-0.544847	-0.162102	0.214961	0.351786	0.146989	0.346424	-0.0696512	-0.412202
1425491_at		1	12166	Bmpr1a	bone morphogenetic protein receptor, type 1A	-0.306336	-0.331609	-0.110554	0.183908	0.308549	0.147325	0.256659	-0.0913802	-0.536445
1425510_at		1	226778	Mark1	MAP/microtubule affinity-regulating kinase 1	-0.358991	-0.405053	-0.123634	0.181486	0.360358	0.213868	0.325281	-0.139547	-0.498027
1425511_at		1	226778	Mark1	MAP/microtubule affinity-regulating kinase 1	-0.496142	-0.42734	-0.13243	0.264898	0.394398	0.278613	0.393965	-0.282947	-0.480404
1425551_at		1	29816	Hip1r	huntingtin interacting protein 1 related	-0.502898	-0.574532	-0.164195	0.258622	0.377019	0.241257	0.388684	0.023225	-0.396309
1425592_at		1	212999	Tnpo2	transportin 2 (importin 3, karyopherin beta 2b)	-0.350171	-0.453453	-0.0774858	0.278578	0.402084	0.262223	0.331457	-0.194451	-0.464147
1425632_a_at		1	212555	Pqlc2	PQ loop repeat containing 2	-0.750316	-0.593651	0.0679734	0.536854	0.60794	0.487623	0.564921	-0.179612	-0.687425
1425649_at		1	213053	Slc39a14	solute carrier family 39 (zinc transporter), member 14	-0.488202	-0.463713	0.143031	0.375778	0.40696	0.309762	0.408917	-0.285443	-0.580413
1425693_at	93870_at	1	109880	Braf	Braf transforming gene	-0.729185	-0.780609	-0.12149	0.514044	0.623709	0.38986	0.545356	-0.249264	-0.776351
1425737_at		1	---	---	---	-0.614913	-0.614338	-0.282484	0.208454	0.468797	0.225278	0.431026	0.194292	-0.490256
1425796_a_at		1	14184	Fgfr3	fibroblast growth factor receptor 3	-0.423801	-0.536935	-0.00221012	0.494723	0.539309	0.460879	0.528437	-0.37859	-0.827102
1425845_a_at		1	56392	Shoc2	soc-2 (suppressor of clear) homolog (C. elegans)	-0.558553	-0.663983	-0.181903	0.241685	0.46543	0.138365	0.420795	-0.200098	-0.522193
1426184_a_at		1	18571	Pdcd6ip	programmed cell death 6 interacting protein	-0.607142	-0.748826	-0.295335	0.257939	0.448007	0.214733	0.477991	0.109538	-0.491862
1426186_a_at		1	14176	Fgf5	fibroblast growth factor 5	-0.622905	-0.645169	-0.296573	0.312247	0.5341	0.354734	0.564785	-0.246519	-0.538905
1426220_at		1	74919	4930471M23Rik	RIKEN cDNA 4930471M23 gene	-0.597302	-0.603243	-0.244075	0.236351	0.468786	0.280428	0.458022	0.103299	-0.426735
1426263_at		1	260299	Cadm4	cell adhesion molecule 4	-0.430106	-0.517388	0.0526442	0.45862	0.475115	0.401798	0.398379	-0.219203	-0.537708
1426310_at		1	228136	Zdhhc5	zinc finger, DHHC domain containing 5	-0.59224	-0.659615	-0.289329	0.242144	0.499883	0.215346	0.444095	-0.0648869	-0.585466
1426311_s_at		1	228136	Zdhhc5	zinc finger, DHHC domain containing 5	-0.394373	-0.38223	-0.116545	0.221722	0.35885	0.222813	0.321909	-0.0875017	-0.402571
1426332_a_at		1	12739	Cldn3	claudin 3	-0.895963	-0.925303	-0.452909	0.336743	0.584355	0.42781	0.614081	0.286233	-0.552119
1426410_at		1	236900	Pdk3	pyruvate dehydrogenase kinase, isoenzyme 3	-0.425712	-0.419416	-0.0791149	0.325343	0.402298	0.236238	0.379544	-0.2424	-0.670134
1426497_at		1	20591	Jarid1c	jumonji, AT rich interactive domain 1C (Rbp2 like)	-0.420011	-0.433669	-0.020212	0.364382	0.482156	0.358406	0.410189	-0.186445	-0.529012
1426510_at		1	109232	Sccpdh	saccharopine dehydrogenase (putative)	-0.557653	-0.58535	-0.298038	0.253064	0.52046	0.162804	0.443411	-0.242428	-0.468124
1426521_at		1	234678	D230025D16Rik	RIKEN cDNA D230025D16 gene	-0.568239	-0.604573	-0.274433	0.222126	0.481631	0.222641	0.43176	0.20477	-0.52707
1426543_x_at		1	71946	Endod1	endonuclease domain containing 1	-0.360151	-0.38995	0.0255948	0.332545	0.338314	0.26311	0.27661	0.11683	-0.462036
1426875_s_at	102780_at	1	76650	Srxn1	sulfiredoxin 1 homolog (S. cerevisiae)	-0.419173	-0.424969	-0.205318	0.334018	0.459587	0.295699	0.372306	-0.158034	-0.380792
1426876_at		1	212933	4732466D17Rik	RIKEN cDNA 4732466D17 gene	-0.852844	-0.771995	0.0955875	0.590853	0.63885	0.475938	0.631909	-0.246535	-0.863049
1426910_at		1	---	---	---	-0.433483	-0.404226	-0.0263103	0.302442	0.397513	0.309494	0.352376	-0.00610653	-0.528317
1426941_at		1	---	---	---	-0.564193	-0.55822	-0.133454	0.270695	0.439551	0.272537	0.420583	-0.0051399	-0.492731
1426996_at		1	105732	AA409316	expressed sequence AA409316	-0.502064	-0.525725	-0.102311	0.300727	0.421582	0.241113	0.385303	-0.0449885	-0.432331
1427055_at		1	75778	Them4	thioesterase superfamily member 4	-0.471474	-0.374826	0.260435	0.373003	0.391908	0.271252	0.348434	-0.144223	-0.590253
1427155_at		1	319262	Fchsd1	FCH and double SH3 domains 1	-0.598007	-0.591399	-0.222174	0.140051	0.388932	0.237292	0.437875	0.313126	-0.443236
1427228_at		1	72333	Palld	palladin, cytoskeletal associated protein	-0.45949	-0.448246	-0.084964	0.298999	0.403854	0.314275	0.386896	0.0746192	-0.454355
1427347_s_at	94835_f_at	1	22151 /// 665524 /// 671656 /// 73710	EG665524 /// LOC671656 /// Tubb2a /// Tubb2b	tubulin, beta 2a /// tubulin, beta 2b /// predicted gene, EG665524 /// similar t	-0.462962	-0.398702	0.212266	0.439764	0.43279	0.381407	0.345768	-0.252647	-0.589598
1427353_at		1	76707	Clasp1	CLIP associating protein 1	-0.497175	-0.525219	-0.112935	0.259612	0.451822	0.190512	0.391788	-0.204213	-0.424503
1427359_at		1	338523	A630082K20Rik	RIKEN cDNA A630082K20 gene	-0.843634	-0.82691	-0.445295	0.223059	0.598781	0.00578852	0.566801	0.174875	-0.692913
1427424_at		1	207839	Galnt6	UDP-N-acetyl-alpha-D-galactosamine:polypeptide N-acetylgalactosaminyltransferase	-0.62499	-0.655177	-0.257449	0.271539	0.517916	0.308997	0.508098	-0.0815615	-0.634907
1427527_a_at		1	19227	Pthlh	parathyroid hormone-like peptide	-0.738771	-0.70962	-0.257667	0.578542	0.647047	0.533158	0.611118	-0.290754	-0.732363
1427610_at		1	109620	Dsp	desmoplakin	-0.589831	-0.755194	-0.28388	0.207414	0.447969	0.181919	0.464556	0.143005	-0.407348
1427682_a_at	102661_at	1	13654	Egr2	early growth response 2	-0.564229	-0.547926	0.0628352	0.292879	0.384816	0.343126	0.403798	0.330334	-0.357279
1427743_at		1	269037	Gm672	Gene model 672, (NCBI)	-0.584882	-0.664699	-0.292848	0.136879	0.487443	0.151265	0.444897	-0.0722315	-0.445969
1427800_at		1	170652	Krtap16-2	keratin associated protein 16-2	-0.539678	-0.510609	0.0735037	0.479003	0.441877	0.309427	0.425611	-0.234383	-0.547112
1427910_at		1	73720	Cst6	cystatin E/M	-0.598671	-0.679143	-0.32353	0.214126	0.401393	0.262418	0.410127	0.270225	-0.231825
1427964_at	104626_at	1	70031	Cmtm8	CKLF-like MARVEL transmembrane domain containing 8	-0.544109	-0.452758	0.11708	0.421156	0.439941	0.374439	0.392238	-0.0807729	-0.62936
1428265_at	103912_at	1	73699	Ppp2r1b	protein phosphatase 2 (formerly 2A), regulatory subunit A (PR 65), beta isoform	-0.523464	-0.416736	0.157859	0.415183	0.490149	0.383766	0.356622	-0.224291	-0.641461
1428273_at		1	68904	Abhd13	abhydrolase domain containing 13	-0.54098	-0.529996	-0.129181	0.289384	0.435607	0.220073	0.39116	-0.1244	-0.611798
1428274_s_at		1	68904	Abhd13	abhydrolase domain containing 13	-0.343703	-0.370682	-0.0613202	0.290311	0.357002	0.224927	0.336498	-0.181884	-0.579848
1428275_at		1	68904	Abhd13	abhydrolase domain containing 13	-0.799797	-0.707428	-0.100541	0.505987	0.614785	0.429148	0.580307	-0.188532	-0.837789
1428307_at		1	243983	Zdhhc13	zinc finger, DHHC domain containing 13	-0.803094	-0.703714	-0.0214144	0.498745	0.618908	0.426019	0.576631	-0.130091	-0.835694
1428384_at		1	52829	D4Bwg0951e	DNA segment, Chr 4, Brigham & Women's Genetics 0951 expressed	-0.757952	-0.698931	-0.0215697	0.532742	0.642009	0.509534	0.581917	-0.163303	-0.817159
1428386_at		1	74205	Acsl3	acyl-CoA synthetase long-chain family member 3	-0.542982	-0.518075	0.062103	0.36838	0.483145	0.326895	0.42095	-0.000453685	-0.648841
1428636_at		1	74051	Steap2	six transmembrane epithelial antigen of prostate 2	-0.496542	-0.429788	0.0502829	0.382921	0.465773	0.324501	0.424922	-0.457512	-0.557658
1428675_at	160329_at	1	66193	1110049F12Rik	RIKEN cDNA 1110049F12 gene	-0.43277	-0.405394	0.0572302	0.421237	0.413422	0.298463	0.369068	-0.241495	-0.508103
1428724_at		1	74737	Pcf11	cleavage and polyadenylation factor subunit homolog (S. cerevisiae)	-0.551964	-0.56979	-0.136129	0.276962	0.432982	0.25215	0.429984	-0.00474172	-0.421591
1428737_s_at	93484_at	1	107022	Gramd3	GRAM domain containing 3	-0.583219	-0.638154	-0.235893	0.229054	0.429985	0.164993	0.394879	0.245085	-0.384891
1428758_at		1	67893	Tmem86a	transmembrane protein 86A	-0.628521	-0.665026	-0.368505	0.206208	0.44486	0.190069	0.443407	0.127231	-0.210525
1428776_at	93624_at	1	75750	Slc10a6	solute carrier family 10 (sodium/bile acid cotransporter family), member 6	-0.648541	-0.702194	-0.214687	0.189691	0.48283	0.18736	0.48109	0.384177	-0.416408
1428835_at	93481_at	1	672865 /// 71960	LOC672865 /// Myh14	myosin, heavy polypeptide 14 /// similar to nonmuscle myosin heavy chain	-0.478095	-0.396145	0.122087	0.316608	0.363005	0.302234	0.362058	-0.0176857	-0.403016
1428958_at		1	74229	Paqr8	progestin and adipoQ receptor family member VIII	-0.988778	-0.931279	-0.384367	0.312318	0.639202	0.416688	0.69452	0.251313	-0.677938
1429021_at		1	13838	Epha4	Eph receptor A4	-0.446037	-0.33461	0.153924	0.273766	0.345573	0.268264	0.337536	0.130878	-0.572158
1429262_at		1	73246	Rassf6	Ras association (RalGDS/AF-6) domain family 6	-0.732504	-0.644918	-0.0385625	0.437483	0.623111	0.366565	0.550607	-0.172069	-1.12027
1429274_at		1	71897	2310010M24Rik	RIKEN cDNA 2310010M24 gene	-0.759153	-0.673036	0.0204389	0.527052	0.614759	0.46052	0.582862	-0.14564	-0.663907
1429310_at		1	71436	Flrt3	fibronectin leucine rich transmembrane protein 3	-0.602905	-0.588564	-0.138786	0.254185	0.464079	0.268885	0.448186	0.0997529	-0.624659
1429321_at	98915_at	1	67702	Rnf149	ring finger protein 149	-0.805954	-0.726915	0.0625421	0.57965	0.665719	0.486104	0.594913	-0.27157	-0.903185
1429384_at		1	70425	Csnk1g3	casein kinase 1, gamma 3	-0.557557	-0.525418	-0.0402038	0.381507	0.499634	0.335748	0.438492	-0.178054	-0.701347
1429385_at		1	71833	Wdr68	WD repeat domain 68	-0.528187	-0.499384	0.00348378	0.42979	0.498747	0.366731	0.443404	-0.27104	-0.665188
1429421_at		1	329470	2610203E10Rik	RIKEN cDNA 2610203E10 gene	-0.606997	-0.618461	-0.292194	0.222318	0.419004	0.197074	0.46666	0.061869	-0.441125
1429479_at		1	76222	6430590I03Rik	RIKEN cDNA 6430590I03 gene	-0.578091	-0.628864	-0.274517	0.167281	0.474145	0.143655	0.455428	0.0195364	-0.472106
1429517_at		1	78287	Zfyve20	zinc finger, FYVE domain containing 20	-0.451523	-0.575307	-0.217673	0.244044	0.452233	0.173179	0.363892	-0.135641	-0.408973
1429566_a_at		1	15258	Hipk2	homeodomain interacting protein kinase 2	-0.51583	-0.60927	-0.23916	0.201713	0.48947	0.158981	0.426921	-0.157037	-0.456304
1429607_at		1	70827	Trak2	trafficking protein, kinesin binding 2	-0.478795	-0.553184	-0.253049	0.233238	0.382367	0.159402	0.387004	0.0231614	-0.467653
1429772_at		1	18845	Plxna2	plexin A2	-0.475607	-0.485683	0.122649	0.389944	0.576251	0.375649	0.491008	-0.402506	-0.819836
1429802_at		1	66065	Hsd17b14	hydroxysteroid (17-beta) dehydrogenase 14	-0.779261	-0.742621	-0.0898242	0.514215	0.61834	0.472215	0.5895	-0.359812	-0.606126
1429886_at		1	78913	Zfp294	zinc finger protein 294	-0.399273	-0.45287	-0.166049	0.255932	0.400481	0.0505642	0.32672	-0.115196	-0.402266
1429894_a_at		1	17761	Mtap7	microtubule-associated protein 7	-0.572687	-0.588296	-0.242295	0.244622	0.434952	0.197788	0.430202	-0.108366	-0.348525
1429987_at		1	80982	9930013L23Rik	RIKEN cDNA 9930013L23 gene	-0.505126	-0.492786	-0.135959	0.249212	0.40871	0.231279	0.383564	0.0679326	-0.471749
1430177_at		1	22210	Ube2b	ubiquitin-conjugating enzyme E2B, RAD6 homology (S. cerevisiae)	-0.509964	-0.481818	-0.250783	0.203197	0.40511	0.192998	0.359494	0.0915504	-0.512712
1430369_at		1	269587	Epb4.1	erythrocyte protein band 4.1	-0.563378	-0.643542	-0.158164	0.275518	0.483657	0.200298	0.451458	-0.134197	-0.528112
1430513_at		1	73458	1700055N04Rik	RIKEN cDNA 1700055N04 gene	-0.630202	-0.617673	-0.237445	0.240583	0.529977	0.204352	0.456474	-0.0420927	-0.49708
1430535_at		1	72033	Tsc22d2	TSC22 domain family 2	-0.529154	-0.583397	-0.236498	0.195222	0.435333	0.227759	0.416485	0.110427	-0.391644
1430607_at		1	74694	4930505D03Rik	RIKEN cDNA 4930505D03 gene	-0.528138	-0.578349	-0.294466	0.196414	0.451422	0.227859	0.397423	0.17623	-0.525528
1430634_a_at		1	56421	Pfkp	phosphofructokinase, platelet	-0.502438	-0.56275	-0.334612	0.204855	0.395149	0.23201	0.425266	0.305474	-0.39616
1430758_x_at		1	76960	Bcas1	breast carcinoma amplified sequence 1	-0.518743	-0.474071	-0.0104846	0.382783	0.422548	0.224258	0.35394	-0.249813	-0.481123
1430984_at		1	54375	Azin1	antizyme inhibitor 1	-0.45426	-0.530165	0.0261327	0.317934	0.386228	0.216909	0.377661	-0.344543	-0.517844
1431026_at		1	70646	Nat12	N-acetyltransferase 12	-0.403325	-0.407192	-0.0959626	0.232113	0.339859	0.163853	0.318677	-0.130059	-0.474784
1431065_at		1	74427	Eaf1	ELL associated factor 1	-0.862398	-0.887146	-0.406111	0.400966	0.61979	0.337661	0.620323	-0.0286335	-0.822347
1431068_at		1	68477	Rmnd5a	required for meiotic nuclear division 5 homolog A (S. cerevisiae)	-0.580851	-0.699324	-0.350236	0.21305	0.482123	0.14342	0.468343	-0.0886169	-0.451065
1431105_a_at		1	67878	Tmem33	transmembrane protein 33	-0.429079	-0.443122	-0.120977	0.237036	0.37677	0.188611	0.376174	-0.243187	-0.48035
1431129_at		1	76179	Usp31	ubiquitin specific peptidase 31	-0.560757	-0.689129	-0.340207	0.189519	0.50684	0.135869	0.416982	-0.00622435	-0.546307
1431140_at		1	75778	Them4	thioesterase superfamily member 4	-0.37047	-0.357669	0.00555651	0.254934	0.34383	0.181387	0.289102	-0.13707	-0.564059
1431175_at		1	69771	1810019D21Rik	RIKEN cDNA 1810019D21 gene	-0.533835	-0.561237	-0.243094	0.169419	0.485292	0.159148	0.40957	-0.0120106	-0.569341
1431212_a_at		1	66926	3300001M20Rik	RIKEN cDNA 3300001M20 gene	-0.402702	-0.438869	-0.180374	0.248968	0.407225	0.131529	0.382094	-0.365727	-0.674022
1431216_s_at		1	72685	Dnajc6	DnaJ (Hsp40) homolog, subfamily C, member 6	-0.598959	-0.662129	-0.288112	0.246062	0.502007	0.172277	0.431584	-0.197846	-0.625922
1431385_a_at		1	56453	Mbtps1	membrane-bound transcription factor peptidase, site 1	-0.342748	-0.420511	0.0629344	0.413231	0.318768	0.249147	0.312497	-0.209226	-0.511353
1431554_a_at		1	71790	Anxa9	annexin A9	-0.733425	-0.775984	-0.298735	0.247877	0.498858	0.243678	0.500681	0.165029	-0.409303
1431680_a_at		1	19272	Ptprk	protein tyrosine phosphatase, receptor type, K	-0.645271	-0.711754	-0.272776	0.258628	0.529135	0.11227	0.468826	0.0690802	-0.697726
1431704_a_at		1	78255	Ralgps2	Ral GEF with PH domain and SH3 binding motif 2	-0.413537	-0.420077	0.0655812	0.361155	0.410202	0.304394	0.366	-0.213474	-0.61889
1431711_a_at		1	71529	9030409G11Rik	RIKEN cDNA 9030409G11 gene	-0.499563	-0.450658	-0.0499843	0.37667	0.445372	0.34261	0.403962	-0.213869	-0.564387
1431785_at		1	68195	Rnaset2b	ribonuclease T2B	-0.516483	-0.450879	-0.0133272	0.385728	0.448606	0.239651	0.382675	-0.387857	-0.584645
1431791_a_at		1	19249	Ptpn13	protein tyrosine phosphatase, non-receptor type 13	-0.518516	-0.623892	-0.197672	0.254023	0.451067	0.219745	0.488894	-0.187324	-0.554015
1432004_a_at		1	13430	Dnm2	dynamin 2	-0.421933	-0.479043	-0.110179	0.358835	0.393392	0.289385	0.379014	-0.149806	-0.433248
1432218_a_at		1	74035	Nol9	nucleolar protein 9	-0.353428	-0.342325	-0.0032167	0.42092	0.422149	0.255889	0.32728	-0.341967	-0.52061
1432262_at		1	75007	4930504E06Rik	RIKEN cDNA 4930504E06 gene	-0.524629	-0.639635	-0.259225	0.23024	0.468307	0.173759	0.422538	-0.135373	-0.470371
1432304_a_at		1	71517	9030624J02Rik	RIKEN cDNA 9030624J02 gene	-0.30549	-0.392839	-0.105204	0.237633	0.254875	0.170582	0.278352	-0.115135	-0.338836
1432344_a_at		1	11804	Aplp2	amyloid beta (A4) precursor-like protein 2	-0.815348	-0.923648	-0.411522	0.247438	0.608898	0.186686	0.610504	0.229745	-0.758886
1432399_a_at		1	13835	Epha1	Eph receptor A1	-0.473323	-0.516083	-0.0611352	0.379743	0.420666	0.270463	0.383399	-0.318134	-0.649464
1432410_a_at		1	12162	Bmp7	bone morphogenetic protein 7	-0.769607	-0.807955	-0.444178	0.227674	0.547565	0.198027	0.563265	0.201832	-0.668223
1432466_a_at	95356_at	1	11816	Apoe	apolipoprotein E	-0.627859	-0.601987	-0.205987	0.187047	0.500575	0.2242	0.410504	0.187662	-0.212928
1432478_a_at		1	75234	Ibrdc3	IBR domain containing 3	-0.556938	-0.569718	-0.195987	0.337252	0.415903	0.278075	0.402799	-0.0214037	-0.420137
1432885_at		1	74046	4632432E15Rik	RIKEN cDNA 4632432E15 gene	-0.574274	-0.578689	-0.300041	0.125706	0.498702	0.222799	0.416859	0.170797	-0.421378
1432944_at		1	73027	2900046L07Rik	RIKEN cDNA 2900046L07 gene	-0.675868	-0.698623	-0.247516	0.286326	0.524882	0.222269	0.479833	-0.253983	-0.525228
1433018_at		1	75838	4930560O18Rik	RIKEN cDNA 4930560O18 gene	-0.577043	-0.635571	-0.370649	0.162745	0.509346	0.323496	0.547446	-0.104567	-0.496626
1433147_at		1	109624	Cald1	caldesmon 1	-0.433652	-0.354737	0.27004	0.37199	0.411697	0.355453	0.354382	-0.227912	-0.540944
1433555_at		1	74427	Eaf1	ELL associated factor 1	-0.592821	-0.575202	-0.150947	0.308186	0.502256	0.294705	0.454489	-0.131243	-0.660058
1433571_at		1	218442	Serinc5	serine incorporator 5	-0.578189	-0.561135	-0.0779371	0.305373	0.49467	0.323218	0.454227	0.0311729	-0.712332
1433735_a_at		1	100201	Tmem64	transmembrane protein 64	-0.585109	-0.575513	-0.110069	0.245376	0.477805	0.224904	0.402201	0.182973	-0.633409
1433743_at		1	13134	Dach1	dachshund 1 (Drosophila)	-0.76414	-0.728329	0.000291348	0.577564	0.671258	0.542057	0.614775	-0.278504	-0.790145
1433842_at	92564_at	1	16978	Lrrfip1	leucine rich repeat (in FLII) interacting protein 1	-0.368111	-0.413166	-0.0663556	0.304635	0.335303	0.248877	0.362484	-0.0132266	-0.492759
1434048_at		1	74919	4930471M23Rik	RIKEN cDNA 4930471M23 gene	-0.580053	-0.590399	-0.24948	0.274234	0.480072	0.27153	0.445542	0.129751	-0.443306
1434049_at		1	215446	Entpd3	ectonucleoside triphosphate diphosphohydrolase 3	-0.741962	-0.686714	-0.137723	0.429804	0.605417	0.411675	0.562348	-0.197751	-0.740408
1434059_at		1	230088	B230312A22Rik	RIKEN cDNA B230312A22 gene	-0.566295	-0.552768	-0.066259	0.336859	0.457591	0.308419	0.441067	-0.0312798	-0.463008
1434092_at		1	213948	Atg9b	ATG9 autophagy related 9 homolog B (S. cerevisiae)	-1.00699	-0.98714	-0.482591	0.232305	0.652749	0.283395	0.663035	0.4665	-0.595818
1434153_at		1	230126	Shb	src homology 2 domain-containing transforming protein B	-0.571907	-0.510825	0.0832727	0.469601	0.504486	0.450151	0.449913	-0.105164	-0.629535
1434315_at		1	74552	Npal3	NIPA-like domain containing 3	-0.509141	-0.545012	-0.0418369	0.297538	0.466672	0.325574	0.398674	-0.102362	-0.410184
1434382_at		1	230779	Serinc2	serine incorporator 2	-0.750428	-0.674058	0.216462	0.607254	0.641682	0.518363	0.618746	-0.243404	-0.81668
1434399_at		1	207839	Galnt6	UDP-N-acetyl-alpha-D-galactosamine:polypeptide N-acetylgalactosaminyltransferase	-0.675009	-0.654339	-0.119308	0.47788	0.609626	0.464978	0.56372	-0.215922	-0.696205
1434442_at	104116_at	1	52331	D5Ertd593e	DNA segment, Chr 5, ERATO Doi 593, expressed	-0.604354	-0.710348	-0.319791	0.530352	0.673192	0.458389	0.519139	-0.342305	-0.807711
1434524_at		1	108067	Eif2b3	eukaryotic translation initiation factor 2B, subunit 3	-0.634796	-0.554652	0.0730802	0.513818	0.598823	0.419918	0.523618	-0.416512	-0.80031
1434553_at	103257_at	1	99887	Tmem56	transmembrane protein 56	-0.685886	-0.65982	-0.214067	0.184494	0.474237	0.21344	0.510182	0.155409	-0.234117
1434599_a_at		1	21873	Tjp2	tight junction protein 2	-0.608674	-0.635493	-0.231619	0.237106	0.451252	0.257057	0.446753	0.0841818	-0.530126
1434600_at		1	21873	Tjp2	tight junction protein 2	-0.690625	-0.642116	-0.133313	0.392907	0.557268	0.383497	0.536261	0.0108404	-0.675366
1434651_a_at		1	12739	Cldn3	claudin 3	-0.71277	-0.812085	-0.345157	0.297405	0.552281	0.339585	0.496797	0.181431	-0.36518
1434830_at		1	17119	Mxd1	MAX dimerization protein 1	-0.597498	-0.628018	-0.274473	0.183125	0.435668	0.237208	0.444594	0.396099	-0.391971
1434851_s_at		1	224912	Crb3	crumbs homolog 3 (Drosophila)	-0.419089	-0.382861	0.176138	0.373267	0.434475	0.339878	0.355425	0.00355047	-0.584931
1434943_at		1	226123	BC023055	cDNA sequence BC023055	-0.591852	-0.594027	-0.125181	0.33283	0.487842	0.280134	0.454411	0.0115477	-0.765595
1435033_at		1	226970	Arhgef4	Rho guanine nucleotide exchange factor (GEF) 4	-0.595503	-0.593442	-0.185871	0.309683	0.489839	0.345681	0.461182	0.016822	-0.588068
1435046_at		1	---	---	---	-0.593694	-0.619158	-0.187288	0.150777	0.462505	0.220864	0.442139	0.190991	-0.359598
1435110_at		1	107449	Unc5b	unc-5 homolog B (C. elegans)	-0.593735	-0.446762	0.228532	0.451671	0.465935	0.407974	0.408368	-0.0272922	-0.657907
1435111_at		1	69610	2310011E23Rik	RIKEN cDNA 2310011E23 gene	-0.605545	-0.628622	-0.146169	0.248134	0.44915	0.262447	0.442287	0.163985	-0.441176
1435191_at	104363_at	1	386463	Cdsn	corneodesmosin	-0.659369	-0.79732	-0.292575	0.188579	0.455504	0.238982	0.491519	0.427035	-0.395276
1435226_at	103563_at	1	75234	Ibrdc3	IBR domain containing 3	-0.495928	-0.396141	0.0285774	0.43505	0.456075	0.343043	0.345317	-0.139515	-0.556167
1435373_at		1	27373	Csnk1e	casein kinase 1, epsilon	-0.786385	-0.724951	-0.13657	0.44047	0.649198	0.383776	0.615515	-0.161115	-0.862691
1435378_at		1	66528	2210020M01Rik	RIKEN cDNA 2210020M01 gene	-0.507519	-0.51422	-0.0500209	0.247381	0.413827	0.233884	0.344302	0.059918	-0.309302
1435432_at		1	347722	Centg2	centaurin, gamma 2	-0.489602	-0.451137	-0.150229	0.292798	0.412902	0.272683	0.430229	-0.0217686	-0.574993
1435434_at		1	109880	Braf	Braf transforming gene	-0.581649	-0.574568	-0.179989	0.257592	0.478313	0.219806	0.436885	-0.0751756	-0.632678
1435461_at		1	99470	Magi3	membrane associated guanylate kinase, WW and PDZ domain containing 3	-0.566375	-0.517037	-0.0951758	0.314618	0.435127	0.218565	0.382798	-0.210613	-0.615546
1435480_at		1	109880	Braf	Braf transforming gene	-0.797757	-0.669494	0.244897	0.544071	0.624367	0.478093	0.577909	-0.20499	-0.803689
1435571_at		1	319742	A530065I17Rik	RIKEN cDNA A530065I17 gene	-0.506956	-0.585521	-0.204246	0.243523	0.426608	0.209738	0.398821	-0.029393	-0.29985
1435641_at		1	320137	9530018I07Rik	RIKEN cDNA 9530018I07 gene	-0.793798	-0.790381	-0.402556	0.169742	0.491571	0.199496	0.515062	0.490783	-0.527196
1435758_at		1	675709	LOC675709	similar to Beta-1,4-galactosyltransferase 6 (Beta-1,4-GalTase 6) (Beta4Gal-T6) (	-0.554293	-0.57969	-0.277163	0.225001	0.498362	0.231658	0.472183	-0.155547	-0.274459
1435770_at		1	52837	Txndc13	thioredoxin domain containing 13	-0.586741	-0.609749	-0.37459	0.172395	0.471926	0.191288	0.468111	-0.0299761	-0.540814
1435861_at		1	233977	Ppfia1	protein tyrosine phosphatase, receptor type, f polypeptide (PTPRF), interacting	-0.540221	-0.64343	-0.241532	0.266789	0.472335	0.202307	0.441372	-0.0290376	-0.604968
1435910_at		1	60527	Fads3	fatty acid desaturase 3	-0.679916	-0.770253	-0.327988	0.21054	0.539236	0.246763	0.502822	0.239087	-0.539246
1435994_at		1	16510	Kcnh1	potassium voltage-gated channel, subfamily H (eag-related), member 1	-0.787789	-0.68123	0.144658	0.645494	0.662646	0.534916	0.617804	-0.341186	-0.810591
1436066_at	99830_at	1	545156	Kalrn	kalirin, RhoGEF kinase	-0.593907	-0.588794	0.126367	0.519005	0.535175	0.450507	0.427113	-0.25348	-0.615613
1436080_at		1	100382	AW011738	expressed sequence AW011738	-0.415045	-0.427217	0.0224224	0.29259	0.381488	0.185192	0.314499	-0.0467558	-0.620008
1436202_at		1	---	---	---	-0.547366	-0.620535	-0.328667	0.146455	0.507436	0.174668	0.417114	0.0850157	-0.429462
1436359_at		1	19713	Ret	ret proto-oncogene	-0.481325	-0.518626	-0.176327	0.151602	0.354725	0.247032	0.384889	0.491779	-0.694027
1436370_at		1	14917	Gucy2c	guanylate cyclase 2c	-0.476164	-0.461729	-0.14975	0.309598	0.406591	0.17033	0.384482	-0.238466	-0.457139
1436941_at		1	385658	Gm1752	gene model 1752, (NCBI)	-0.848978	-0.692129	-0.0646526	0.586388	0.610805	0.510453	0.618176	-0.368937	-0.768308
1437232_at		1	270757	Bpil2	bactericidal/permeability-increasing protein-like 2	-0.524963	-0.536399	0.246382	0.488432	0.547813	0.430625	0.472255	-0.11764	-0.59014
1437250_at		1	381269	Mreg	melanoregulin	-0.427711	-0.407139	-0.0598421	0.225382	0.356978	0.242018	0.339843	0.0928742	-0.223097
1437257_at		1	99512	Wdr47	WD repeat domain 47	-0.660935	-0.705428	-0.293854	0.30793	0.525282	0.187082	0.478976	-0.337146	-0.662166
1437259_at		1	226999	Slc9a2	solute carrier family 9 (sodium/hydrogen exchanger), member 2	-0.511576	-0.543918	-0.198344	0.19742	0.461527	0.223396	0.402744	0.234891	-0.544779
1437279_x_at		1	20969	Sdc1	syndecan 1	-0.444638	-0.404831	0.0902986	0.370987	0.432487	0.377851	0.387689	0.0981464	-0.577973
1437306_at		1	232035	C130092O11Rik	RIKEN cDNA C130092O11 gene	-0.772544	-0.690409	-0.136031	0.408979	0.618637	0.36782	0.550048	-0.0251653	-0.715899
1437419_at	93376_at	1	140780	Bmp2k	BMP2 inducible kinase	-0.408532	-0.412139	0.108752	0.388965	0.43673	0.350284	0.364893	-0.115452	-0.645354
1437469_at		1	319530	Zfp750	zinc finger protein 750	-0.387717	-0.392099	0.0224617	0.311069	0.340976	0.284631	0.334945	-0.0666746	-0.412059
1437477_at		1	16978	Lrrfip1	leucine rich repeat (in FLII) interacting protein 1	-0.511728	-0.482841	-0.0274777	0.335331	0.473801	0.215293	0.400696	-0.010431	-0.66264
1437686_x_at		1	13047	Cutl1	cut-like 1 (Drosophila)	-0.590803	-0.576916	-0.00863919	0.388388	0.493349	0.363178	0.484514	-0.137054	-0.798599
1437689_x_at		1	12759	Clu	clusterin	-0.840739	-0.792959	-0.200557	0.496437	0.689565	0.544896	0.654318	0.0882628	-0.716386
1437767_s_at	101892_f_at	1	14339	Aktip	thymoma viral proto-oncogene 1 interacting protein	-0.48223	-0.399566	0.0739408	0.284453	0.426987	0.294167	0.41101	-0.0561499	-0.45964
1437788_at		1	83395	Sp6	trans-acting transcription factor 6	-0.83115	-0.644552	0.211294	0.573195	0.63502	0.509419	0.6068	-0.312462	-0.811872
1437813_at		1	230806	Aim1l	absent in melanoma 1-like	-0.475559	-0.497149	0.104545	0.408385	0.45403	0.418251	0.403886	-0.1156	-0.481144
1437840_s_at		1	673662	LOC673662	similar to CG3835-PA, isoform A	-0.530286	-0.574776	-0.197779	0.335484	0.437259	0.299641	0.401579	-0.0770979	-0.534683
1437864_at		1	68465	Adipor2	adiponectin receptor 2	-0.734398	-0.696234	-0.0184261	0.528544	0.591659	0.487655	0.585154	-0.198571	-0.698529
1437865_at		1	219140	Spata13	spermatogenesis associated 13	-0.604161	-0.634285	-0.333459	0.220698	0.45231	0.189064	0.447732	-0.0147498	-0.390844
1437870_at		1	227394	Slco4c1	solute carrier organic anion transporter family, member 4C1	-0.618617	-0.634305	-0.266943	0.159328	0.489097	0.227525	0.432377	0.468295	-0.591514
1437887_at		1	320825	E130306M17Rik	RIKEN cDNA E130306M17 gene	-0.394641	-0.361324	0.0231747	0.441775	0.342883	0.36429	0.347145	-0.22066	-0.534817
1438075_at		1	240263	Fem1c	fem-1 homolog c (C.elegans)	-0.511161	-0.575262	-0.198618	0.29528	0.472686	0.248593	0.433958	-0.157808	-0.522706
1438115_a_at		1	26941	Slc9a3r1	solute carrier family 9 (sodium/hydrogen exchanger), isoform 3 regulator 1	-0.474229	-0.423638	-0.0292776	0.313642	0.413835	0.308746	0.370837	-0.054384	-0.503595
1438116_x_at		1	26941	Slc9a3r1	solute carrier family 9 (sodium/hydrogen exchanger), isoform 3 regulator 1	-0.541924	-0.48491	-0.0724145	0.310327	0.449107	0.302423	0.427638	0.00246211	-0.511152
1438422_at		1	216011	Lrrc20	leucine rich repeat containing 20	-0.529628	-0.57797	-0.287761	0.205384	0.451442	0.204843	0.458623	-0.173545	-0.264318
1438490_at		1	213053	Slc39a14	solute carrier family 39 (zinc transporter), member 14	-0.429068	-0.402213	0.0456795	0.35416	0.369615	0.264396	0.305454	-0.262818	-0.543407
1438561_x_at		1	75146	Tmem180	transmembrane protein 180	-0.613167	-0.489133	0.124677	0.479206	0.528213	0.431922	0.438231	-0.101545	-0.729335
1438579_at		1	195434	Utp14b	UTP14, U3 small nucleolar ribonucleoprotein, homolog B (yeast)	-0.78535	-0.731353	-0.208495	0.500694	0.641015	0.447905	0.594931	-0.178755	-0.752031
1438667_at		1	319613	5730410E15Rik	RIKEN cDNA 5730410E15 gene	-0.627871	-0.59666	-0.25424	0.335774	0.503236	0.272603	0.466198	-0.279537	-0.525838
1438686_at		1	208643	Eif4g1	eukaryotic translation initiation factor 4, gamma 1	-0.709377	-0.722316	-0.0274222	0.646788	0.598817	0.52554	0.619837	-0.364927	-0.696363
1438725_at		1	327987	Thrap1	thyroid hormone receptor associated protein 1	-0.490106	-0.502881	-0.206083	0.187678	0.402761	0.160132	0.369976	0.0249333	-0.529585
1438860_a_at		1	68682	Slc44a2	solute carrier family 44, member 2	-0.539811	-0.656009	-0.228855	0.202494	0.488507	0.169136	0.419639	-0.02513	-0.297467
1438955_x_at		1	105675	Ppif	peptidylprolyl isomerase F (cyclophilin F)	-0.520895	-0.507267	0.148123	0.407692	0.423599	0.350848	0.428502	0.136621	-0.545236
1439022_at		1	218194	Phactr1	phosphatase and actin regulator 1	-0.625674	-0.610593	-0.335543	0.184385	0.512296	0.370393	0.440174	0.330286	-0.517886
1439173_at		1	77963	Hook1	hook homolog 1 (Drosophila)	-0.484404	-0.435572	0.212885	0.367525	0.403089	0.384747	0.383235	-0.189889	-0.555701
1439293_at		1	235493	BC031353	cDNA sequence BC031353	-0.808761	-0.716751	0.329219	0.508096	0.5325	0.512198	0.568621	-0.00886692	-0.640391
1439634_at		1	74694	4930505D03Rik	RIKEN cDNA 4930505D03 gene	-0.633261	-0.631694	-0.308684	0.212807	0.470841	0.212181	0.465019	0.353464	-0.626873
1439705_at		1	19248	Ptpn12	Protein tyrosine phosphatase, non-receptor type 12	-0.613675	-0.719555	-0.309596	0.186689	0.446275	0.148637	0.466663	0.142467	-0.684619
1439794_at		1	---	---	---	-0.836385	-0.85655	-0.319313	0.354564	0.575293	0.452903	0.613567	0.51365	-0.722066
1439804_at		1	69548	2310015A10Rik	RIKEN cDNA 2310015A10 gene	-0.542681	-0.478995	-0.110971	0.233335	0.432978	0.175777	0.42953	-0.405908	-0.462338
1439813_at		1	74585	Sppl3	Signal peptide peptidase 3	-0.471238	-0.478288	0.316196	0.443696	0.411465	0.368631	0.394182	-0.257807	-0.504389
1439830_at		1	675366	LOC675366	similar to mitogen activated protein kinase kinase kinase 5	-0.413097	-0.362975	0.127378	0.402696	0.427581	0.32003	0.37337	-0.26775	-0.559137
1439878_at		1	16447	Ivl	involucrin	-0.825855	-0.734779	-0.0417694	0.569164	0.660731	0.494831	0.649227	-0.272742	-0.686518
1439925_at		1	17112	Tm4sf1	transmembrane 4 superfamily member 1	-0.563146	-0.634982	-0.297351	0.212816	0.462355	0.202405	0.439808	-0.0456783	-0.432721
1439947_at		1	13070	Cyp11a1	cytochrome P450, family 11, subfamily a, polypeptide 1	-0.601144	-0.516147	0.0850657	0.405889	0.490277	0.32492	0.434221	-0.268535	-0.614857
1440103_at		1	665540	EG665540	Predicted gene, EG665540	-0.209542	-0.0514444	0.23698	0.285365	0.422207	0.122845	0.32902	-0.844069	-1.08803
1440123_at		1	---	---	---	-0.770163	-0.713019	-0.33822	0.166861	0.612502	0.0452481	0.51312	0.25824	-0.711474
1440249_at		1	329738	4921525H12Rik	RIKEN cDNA 4921525H12 gene	-0.549522	-0.609637	-0.204882	0.22419	0.438148	0.327944	0.422655	0.310407	-0.382043
1440344_at		1	0	---	Transcribed locus	-0.884346	-0.89948	-0.356098	0.15398	0.664877	0.0920371	0.647847	0.149924	-0.871089
1440372_at		1	218639	Arl15	ADP-ribosylation factor-like 15	-0.614319	-0.639633	-0.171272	0.156685	0.477329	0.0856879	0.464985	0.143497	-0.698946
1440465_at		1	0	---	Transcribed locus	-0.162509	-0.064022	0.204254	0.266101	0.322306	0.115146	0.346759	-0.565727	-1.04765
1440844_at		1	22057	Tob1	transducer of ErbB-2.1	-0.597505	-0.673565	-0.290375	0.267992	0.502187	0.217966	0.474121	-0.161127	-0.417881
1440847_at		1	211401	Mtss1	metastasis suppressor 1	-0.607691	-0.567975	-0.0966292	0.2435	0.427617	0.23586	0.417119	-0.0309095	-0.470467
1440874_at	94663_at	1	240726	Slco5a1	solute carrier organic anion transporter family, member 5A1	-0.74663	-0.702686	-0.098193	0.593578	0.640685	0.517573	0.569884	-0.371832	-0.509335
1440887_at		1	101744	C330005M16Rik	RIKEN cDNA C330005M16 gene	-0.79383	-0.795069	-0.254886	0.440809	0.664019	0.444485	0.612811	0.011603	-0.700599
1440952_at		1	17131	Smad7	MAD homolog 7 (Drosophila)	-0.671688	-0.684805	-0.187838	0.235921	0.534859	0.254929	0.493748	0.0113263	-0.611649
1440978_at		1	319964	C920011G20Rik	RIKEN cDNA C920011G20 gene	-0.532519	-0.641468	-0.268733	0.199525	0.438865	0.139198	0.40906	-0.0450442	-0.45989
1441013_at		1	97095	C81521	expressed sequence C81521	-0.436111	-0.406499	-0.0574086	0.348499	0.375885	0.215989	0.359648	-0.0958812	-0.633764
1441030_at		1	75646	Rai14	retinoic acid induced 14	-0.502485	-0.462445	0.28138	0.394805	0.359357	0.458324	0.414958	-0.162222	-0.47462
1441226_at		1	233744	Spon1	spondin 1, (f-spondin) extracellular matrix protein	-0.554202	-0.580945	-0.347509	0.189781	0.452082	0.196774	0.483819	0.0347938	-0.437766
1441277_s_at		1	19272	Ptprk	protein tyrosine phosphatase, receptor type, K	-0.592852	-0.642773	-0.294243	0.235357	0.497919	0.139554	0.413812	-0.029459	-0.522778
1441450_s_at		1	20591	Jarid1c	jumonji, AT rich interactive domain 1C (Rbp2 like)	-0.536852	-0.541895	-0.250636	0.196521	0.451038	0.0792905	0.414269	-0.0683241	-0.379879
1441481_at		1	71306	Mfap3l	microfibrillar-associated protein 3-like	-0.60703	-0.626153	-0.222288	0.266492	0.476593	0.247135	0.45477	0.137318	-0.553715
1441493_at		1	111173	Erc1	ELKS/RAB6-interacting/CAST family member 1	-0.658472	-0.673444	-0.334882	0.141204	0.498476	0.176937	0.491868	0.0392773	-0.525585
1441577_at		1	399604	C530014P21Rik	RIKEN cDNA C530014P21 gene	-0.565735	-0.53968	0.38011	0.378121	0.449023	0.412267	0.456024	-0.107962	-0.58546
1441663_at		1	106042	Prickle1	Prickle like 1 (Drosophila)	-0.600607	-0.549762	0.101564	0.325476	0.527668	0.244415	0.406497	-0.384111	-0.543384
1441881_x_at		1	73121	3110032G18Rik	RIKEN cDNA 3110032G18 gene	-0.70879	-0.660152	-0.383905	0.315628	0.558293	0.392913	0.558188	0.178428	-0.624786
1441917_s_at		1	94346	Tmem40	transmembrane protein 40	-0.763253	-0.675214	0.0280393	0.536405	0.649435	0.532161	0.629979	-0.0519344	-0.791841
1441927_at		1	54525	Syt7	Synaptotagmin VII	-0.726618	-0.714418	-0.150423	0.607416	0.688262	0.478004	0.615176	-0.449645	-0.757361
1441956_s_at		1	---	---	---	-0.262233	-0.0394324	0.375103	0.26667	0.415066	0.243112	0.338881	-0.385306	-1.19762
1442014_at		1	15982	Ifrd1	Interferon-related developmental regulator 1	-0.561687	-0.536548	0.207272	0.468224	0.469765	0.410557	0.456029	-0.224231	-0.576661
1442116_at		1	381413	Gpr176	G protein-coupled receptor 176	-0.469934	-0.515361	-0.171778	0.255127	0.355593	0.263212	0.372743	0.197492	-0.487198
1442145_at		1	224088	Atp13a3	ATPase type 13A3	-0.436455	-0.544385	-0.261088	0.204325	0.427093	0.208318	0.405391	-0.165941	-0.401622
1442239_at		1	106869	Tnfaip8	Tumor necrosis factor, alpha-induced protein 8	-0.590189	-0.615882	-0.292056	0.12616	0.473917	0.151138	0.409853	0.0986479	-0.512001
1442339_at		1	268885	Stfa2l1	stefin A2 like 1	-0.496484	-0.535411	0.152942	0.527842	0.552545	0.300929	0.451617	-0.520902	-0.642719
1442363_at		1	68617	1110012J17Rik	RIKEN cDNA 1110012J17 gene	-0.435718	-0.363042	-0.0276798	0.351007	0.443775	0.331896	0.393523	-0.215561	-0.565358
1442439_at		1	97503	W91776	expressed sequence W91776	-0.467265	-0.494644	0.116964	0.233501	0.327241	0.336804	0.346116	-0.0716802	-0.37434
1442453_at		1	218503	Fcho2	FCH domain only 2	-0.744788	-0.704927	-0.253575	0.141855	0.51346	0.17805	0.479446	0.220418	-0.436085
1442467_at		1	78286	5330421F07Rik	RIKEN cDNA 5330421F07 gene	-0.712317	-0.746253	-0.287814	0.186523	0.533557	0.134882	0.508785	0.0865555	-0.762889
1442470_at		1	---	---	---	-0.46972	-0.38481	0.0783534	0.292933	0.38665	0.294534	0.381995	-0.223222	-0.488583
1442473_at		1	208618	Etl4	Enhancer trap locus 4	-0.486248	-0.385487	0.204084	0.313619	0.438373	0.327549	0.3389	-0.120253	-0.481041
1442845_at		1	320395	C130075A20Rik	RIKEN cDNA C130075A20 gene	-0.492123	-0.558434	-0.0977504	0.278226	0.427688	0.160171	0.408425	-0.220504	-0.634584
1443017_at		1	231207	Cpeb2	cytoplasmic polyadenylation element binding protein 2	-0.651692	-0.642365	-0.286863	0.24357	0.493633	0.203297	0.487658	0.26495	-0.624355
1443331_at		1	213783	Plekhg1	Pleckstrin homology domain containing, family G (with RhoGef domain) member 1	-0.450609	-0.423007	-0.0531819	0.257608	0.375387	0.149226	0.352985	-0.225421	-0.647288
1443536_at		1	26570	Slc7a11	solute carrier family 7 (cationic amino acid transporter, y+ system), member 11	-0.734647	-0.618704	-0.0291012	0.618592	0.605557	0.528427	0.583561	-0.338167	-0.758012
1443673_x_at		1	---	---	---	-0.559014	-0.575859	-0.0503573	0.17437	0.450101	0.157107	0.426624	0.0897402	-0.570271
1443904_at		1	328035	Fads6	fatty acid desaturase domain family, member 6	-0.434122	-0.419366	0.109481	0.313586	0.39335	0.282788	0.338513	0.034483	-0.481001
1444010_at		1	668879 /// 669500	EG668879 /// LOC669500	predicted gene, EG668879 /// hypothetical protein LOC669500	-0.702077	-0.692793	-0.0877096	0.43344	0.537391	0.400121	0.577127	0.0600478	-0.678557
1444086_at		1	210356	E030049G20Rik	RIKEN cDNA E030049G20 gene	-0.854163	-0.778151	-0.267097	0.360019	0.653904	0.338131	0.597179	0.045744	-0.785637
1444176_at		1	242341	Atp6v0d2	ATPase, H+ transporting, lysosomal V0 subunit D2	-0.437953	-0.420621	0.0271994	0.324256	0.407846	0.209589	0.318079	-0.267141	-0.28307
1444224_at		1	106869	Tnfaip8	Tumor necrosis factor, alpha-induced protein 8	-0.59176	-0.654338	-0.109756	0.203537	0.496978	0.291592	0.452693	0.0219386	-0.275022
1444468_at		1	74229	Paqr8	progestin and adipoQ receptor family member VIII	-0.999044	-0.997312	-0.506446	0.235911	0.66671	0.283966	0.662755	0.319004	-0.686525
1444487_at		1	79235	Lrat	lecithin-retinol acyltransferase (phosphatidylcholine-retinol-O-acyltransferase)	-0.861715	-0.68263	0.155305	0.593601	0.654608	0.429064	0.6358	-0.602905	-0.917487
1444566_at		1	69387	Dnajb13	DnaJ (Hsp40) related, subfamily B, member 13	-0.660135	-0.613002	-0.207331	0.197762	0.512918	0.244607	0.473677	0.239116	-0.72017
1444585_at		1	242669	Adc	arginine decarboxylase	-0.41118	-0.395815	-0.0754384	0.382878	0.377512	0.307673	0.336714	-0.220346	-0.478975
1444606_at		1	13637	Efna2	ephrin A2	-0.539925	-0.556204	-0.278012	0.178003	0.432631	0.267235	0.467296	0.108562	-0.563269
1444711_at		1	107351	Ankrd15	ankyrin repeat domain 15	-0.767792	-0.800199	-0.357531	0.266716	0.525843	0.198002	0.50765	0.0800417	-0.395249
1444777_at		1	75646	Rai14	Retinoic acid induced 14	-0.61292	-0.665333	-0.32389	0.148631	0.492104	0.162528	0.472484	0.181234	-0.56616
1444780_at		1	78286	5330421F07Rik	RIKEN cDNA 5330421F07 gene	-0.615059	-0.560146	-0.24296	0.21597	0.455749	0.137963	0.386071	-0.0980396	-0.504154
1444790_at		1	66255	1810005K13Rik	RIKEN cDNA 1810005K13 gene	-0.594886	-0.579904	0.0955751	0.42547	0.514466	0.374357	0.447388	-0.143458	-0.567728
1445390_at		1	114774	Pawr	PRKC, apoptosis, WT1, regulator	-0.607679	-0.592678	-0.337834	0.118404	0.471189	0.181014	0.434361	0.0649612	-0.433059
1445517_at		1	---	---	---	-0.934925	-0.930074	-0.470828	0.194028	0.677953	0.188443	0.62945	0.393221	-0.71886
1445605_s_at		1	68187	4921533L14Rik	RIKEN cDNA 4921533L14 gene	-0.619869	-0.639464	-0.203144	0.174758	0.434014	0.205211	0.418482	0.227827	-0.489908
1445786_at		1	109880	Braf	Braf transforming gene	-0.56243	-0.613637	-0.198201	0.195425	0.438799	0.143447	0.425287	-0.00705635	-0.601495
1445866_at		1	328329	Mast4	microtubule associated serine/threonine kinase family member 4	-0.583457	-0.562253	-0.111155	0.216476	0.473723	0.227769	0.419814	-0.0410735	-0.447565
1445965_at		1	---	---	---	-0.492991	-0.487487	-0.210148	0.147974	0.423929	0.116242	0.35572	0.0122286	-0.568128
1446088_at		1	320242	9430081I23Rik	RIKEN cDNA 9430081I23 gene	-0.391119	-0.402886	0.00430663	0.230662	0.435076	0.128852	0.324544	-0.0468457	-0.788996
1446139_at		1	224833	AI661453	Expressed sequence AI661453	-0.750669	-0.664655	0.118116	0.429397	0.622551	0.4307	0.585352	-0.298819	-0.636297
1446318_at		1	100434	Slc44a1	Solute carrier family 44, member 1	-0.739632	-0.54983	0.239066	0.450471	0.567056	0.422855	0.508444	-0.162647	-0.775915
1446880_at		1	---	---	---	-0.598218	-0.525504	0.303669	0.493355	0.548513	0.406896	0.468718	-0.286688	-0.670674
1446892_at		1	68732	Lrrc16	Leucine rich repeat containing 16	-0.441984	-0.53845	-0.137267	0.181627	0.391921	0.148455	0.36831	-0.128158	-0.434271
1447046_at		1	69387	Dnajb13	DnaJ (Hsp40) related, subfamily B, member 13	-0.88093	-0.842391	-0.41432	0.169762	0.594402	0.225023	0.616603	0.368745	-0.722311
1447174_at		1	13134	Dach1	Dachshund 1 (Drosophila)	-0.840379	-0.762697	-0.0755278	0.495348	0.68912	0.497428	0.637273	-0.273959	-0.772183
1447263_at		1	56307	Metap2	Methionine aminopeptidase 2	-0.505342	-0.446682	0.025414	0.287013	0.470408	0.213015	0.347159	-0.217138	-0.564283
1447609_at		1	319613	5730410E15Rik	RIKEN cDNA 5730410E15 gene	-0.494523	-0.482163	-0.0276091	0.362899	0.443338	0.267901	0.382874	-0.201572	-0.538332
1447669_s_at		1	14706	Gng4	guanine nucleotide binding protein (G protein), gamma 4 subunit	-0.781717	-0.747983	0.065176	0.584067	0.659698	0.535013	0.603147	-0.180823	-0.652484
1447676_x_at		1	67860	S100a16	S100 calcium binding protein A16	-0.386756	-0.351795	0.132125	0.391453	0.420174	0.347447	0.362426	-0.172562	-0.585575
1447678_at		1	66065	Hsd17b14	Hydroxysteroid (17-beta) dehydrogenase 14	-0.602962	-0.568859	-0.10393	0.414149	0.536643	0.398484	0.455324	-0.323629	-0.553433
1447807_s_at		1	211945	Plekhh1	pleckstrin homology domain containing, family H (with MyTH4 domain) member 1	-0.730868	-0.779067	-0.374939	0.241799	0.538594	0.309559	0.526951	0.312398	-0.642294
1447941_x_at		1	109880	Braf	Braf transforming gene	-0.803569	-0.706603	0.169974	0.517125	0.631656	0.448036	0.586879	-0.186754	-0.841347
1448069_at		1	17112	Tm4sf1	transmembrane 4 superfamily member 1	-0.553495	-0.619309	-0.361899	0.184839	0.483242	0.179236	0.436678	-0.0469275	-0.450744
1448119_at		1	12183	Bpgm	2,3-bisphosphoglycerate mutase	-0.563333	-0.557191	-0.201152	0.254987	0.492661	0.219478	0.41712	-0.12951	-0.511049
1448158_at		1	20969	Sdc1	syndecan 1	-0.637182	-0.71996	-0.285886	0.302927	0.513797	0.329049	0.506031	0.136948	-0.58268
1448207_at	93930_at	1	16796	Lasp1	LIM and SH3 protein 1	-0.379298	-0.494944	0.00803259	0.457051	0.359772	0.352696	0.344441	-0.412408	-0.480326
1448350_at		1	109900	Asl	argininosuccinate lyase	-0.55406	-0.570273	-0.0867014	0.398769	0.488439	0.343598	0.463691	-0.204641	-0.56354
1448354_at	94966_at	1	14381	G6pdx	glucose-6-phosphate dehydrogenase X-linked	-0.491718	-0.438297	0.0163843	0.396873	0.483676	0.337693	0.36382	-0.368543	-0.567783
1448364_at		1	12452	Ccng2	cyclin G2	-0.634026	-0.675644	-0.350973	0.1606	0.475019	0.140592	0.469288	0.219839	-0.558272
1448432_at		1	18799	Plcd1	phospholipase C, delta 1	-0.516328	-0.547707	-0.194985	0.281243	0.429039	0.202038	0.384419	-0.164324	-0.385026
1448456_at		1	26889	Cln8	ceroid-lipofuscinosis, neuronal 8	-0.539588	-0.599422	-0.0427956	0.403919	0.507335	0.346484	0.455245	-0.171841	-0.487776
1448507_at	92786_at	1	98363	Efhd1	EF hand domain containing 1	-0.897404	-0.786084	-0.233428	0.503621	0.619137	0.44845	0.614619	0.00918862	-0.599275
1448509_at	96640_at	1	66540	3110001A13Rik	RIKEN cDNA 3110001A13 gene	-0.439018	-0.423671	0.0456297	0.272365	0.407758	0.206552	0.262881	-0.104456	-0.486073
1448612_at	96704_at	1	55948	Sfn	stratifin	-0.50056	-0.508491	0.219727	0.491896	0.565521	0.451852	0.473558	-0.187205	-0.900896
1448695_at	101148_at	1	18759	Prkci	protein kinase C, iota	-0.239856	-0.30494	0.0077869	0.254661	0.34524	0.112539	0.269941	-0.281299	-0.569255
1448754_at	104716_at	1	19659	Rbp1	retinol binding protein 1, cellular	-0.686948	-0.70454	0.0127316	0.573032	0.644337	0.472822	0.449995	-0.192709	-0.637199
1448871_at		1	26415	Mapk13	mitogen activated protein kinase 13	-0.601368	-0.6192	-0.275513	0.210074	0.452889	0.226746	0.459958	0.175443	-0.389379
1448982_at	92353_at	1	19144	Klk6	kallikrein related-peptidase 6	-0.858498	-0.845948	0.0152868	0.495993	0.688999	0.530593	0.625626	0.167348	-0.787213
1448990_a_at		1	17912	Myo1b	myosin IB	-0.472044	-0.509444	-0.212218	0.195492	0.40657	0.157684	0.372526	-0.0583144	-0.597193
1448997_at		1	19157	Pscd1	pleckstrin homology, Sec7 and coiled-coil domains 1	-0.563899	-0.540455	-0.0940232	0.446058	0.451299	0.325066	0.417767	-0.2144	-0.491115
1449007_at	96146_at	1	12228 /// 654432	Btg3 /// EG654432	B-cell translocation gene 3 /// predicted gene, EG654432	-0.520738	-0.522929	-0.133185	0.312681	0.489831	0.296922	0.439723	-0.175066	-0.683675
1449091_at		1	54420	Cldn8	claudin 8	-0.717298	-0.583333	0.372273	0.481444	0.550163	0.321583	0.473165	-0.239927	-0.65357
1449124_at		1	19731	Rgl1	ral guanine nucleotide dissociation stimulator,-like 1	-0.711955	-0.7095	-0.443454	0.237602	0.500754	0.24179	0.498418	0.0373942	-0.365883
1449158_at	104652_at	1	16526	Kcnk2	potassium channel, subfamily K, member 2	-0.607368	-0.644991	-0.22144	0.185615	0.436752	0.272493	0.403271	0.366793	-0.393159
1449161_at		1	13615	Edn2	endothelin 2	-0.397824	-0.244801	0.151619	0.360382	0.312999	0.346068	0.371654	-0.148118	-0.745474
1449170_at		1	57746	Piwil2	piwi-like homolog 2 (Drosophila)	-0.431035	-0.363703	0.180968	0.397108	0.406827	0.344858	0.372403	-0.357776	-0.617514
1449201_at		1	20845	Star	steroidogenic acute regulatory protein	-0.533913	-0.566178	-0.317737	0.234009	0.439217	0.127233	0.457174	-0.271676	-0.441008
1449287_at	98794_at	1	20811	Srms	src-related kinase lacking C-terminal regulatory tyrosine and N-terminal myristy	-0.813011	-0.664589	0.23332	0.594461	0.659318	0.507969	0.566845	-0.316933	-0.886264
1449317_at		1	12633	Cflar	CASP8 and FADD-like apoptosis regulator	-0.72252	-0.673571	-0.247262	0.405814	0.656675	0.453461	0.59831	-0.139977	-0.728224
1449324_at	97871_at	1	50527	Ero1l	ERO1-like (S. cerevisiae)	-0.750424	-0.695648	0.035328	0.55188	0.639819	0.482917	0.531434	-0.247687	-0.814103
1449367_at		1	24102	Trex2	three prime repair exonuclease 2	-0.690908	-0.64516	0.107948	0.449934	0.575065	0.435938	0.535419	-0.0466434	-0.465243
1449369_at		1	50528	Tmprss2	transmembrane protease, serine 2	-0.553548	-0.620336	-0.315951	0.217623	0.434044	0.302828	0.470026	0.171551	-0.546965
1449549_at		1	13642	Efnb2	ephrin B2	-0.604743	-0.728346	-0.312014	0.239886	0.522816	0.152974	0.455789	-0.0070924	-0.552855
1449554_at		1	21887	Tle3	transducin-like enhancer of split 3, homolog of Drosophila E(spl)	-0.409144	-0.397542	0.0159898	0.414799	0.463119	0.335767	0.397925	-0.27675	-0.616975
1449615_s_at		1	110611	Hdlbp	high density lipoprotein (HDL) binding protein	-0.262623	-0.354143	-0.041937	0.299719	0.337719	0.186044	0.317004	-0.131911	-0.423686
1449625_at		1	0	---	Transcribed locus	-0.546371	-0.502644	-0.222342	0.216244	0.468211	0.352746	0.43297	0.041252	-0.443797
1449833_at	94120_s_at	1	20760	Sprr2f	small proline-rich protein 2F	-0.701711	-0.669418	-0.324965	0.491088	0.773725	0.529648	0.647441	-0.3502	-0.72685
1449855_s_at		1	50933 /// 93841	Uchl3 /// Uchl4	ubiquitin carboxyl-terminal esterase L3 (ubiquitin thiolesterase) /// ubiquitin	-0.452623	-0.410217	-0.0422268	0.326314	0.427561	0.298671	0.387927	-0.0712897	-0.591305
1449873_at	92982_at	1	12163	Bmp8a	bone morphogenetic protein 8a	-0.677136	-0.557284	0.214309	0.504693	0.515456	0.431407	0.482907	-0.139065	-0.752264
1449907_at		1	63857	Bcmo1	beta-carotene 15,15'-monooxygenase	-0.494061	-0.460108	0.0408514	0.434704	0.437441	0.305972	0.366785	-0.1599	-0.538836
1449936_at		1	74525	8430419L09Rik	RIKEN cDNA 8430419L09 gene	-0.505298	-0.613252	-0.346317	0.199035	0.441347	0.282706	0.487631	-0.0700574	-0.428733
1449949_a_at		1	13052	Cxadr	coxsackievirus and adenovirus receptor	-0.298126	-0.371845	-0.0292636	0.286996	0.39555	0.247476	0.323473	-0.151293	-0.517633
1449954_at		1	15586 /// 56441	Hyal1 /// Nat6	hyaluronoglucosaminidase 1 /// N-acetyltransferase 6	-0.510878	-0.560509	-0.325985	0.193192	0.452716	0.201025	0.429967	0.0967234	-0.570407
1450014_at	97546_at	1	12737	Cldn1	claudin 1	-0.466644	-0.579799	-0.114399	0.244929	0.416822	0.203338	0.384573	0.0491194	-0.503221
1450022_at		1	14904	Gtpbp1	GTP binding protein 1	-0.52653	-0.607953	-0.0900098	0.428925	0.511578	0.326879	0.462705	-0.317749	-0.654508
1450036_at		1	170755	Sgk3	serum/glucocorticoid regulated kinase 3	-0.545937	-0.582035	-0.226229	0.205007	0.443093	0.145707	0.380804	0.00963664	-0.466024
1450131_a_at		1	192120	Bspry	B-box and SPRY domain containing	-0.539948	-0.471692	-0.0140649	0.392412	0.470485	0.339542	0.412609	-0.103288	-0.508829
1450236_at		1	56484	Foxo3a	forkhead box O3a	-0.565805	-0.634788	-0.305805	0.255823	0.500595	0.168693	0.425495	-0.0444722	-0.438547
1450240_a_at		1	269589	Sytl1	synaptotagmin-like 1	-0.408293	-0.489866	0.033883	0.324912	0.369873	0.286486	0.349361	-0.0646911	-0.324829
1450395_at		1	20520	Slc22a5	solute carrier family 22 (organic cation transporter), member 5	-0.581709	-0.619185	-0.40566	0.119497	0.482109	0.256017	0.45157	0.0622387	-0.319171
1450421_at		1	21802	Tgfa	transforming growth factor alpha	-0.574474	-0.627715	-0.26555	0.214472	0.447291	0.192831	0.460132	-0.0591464	-0.390956
1450478_a_at		1	19248	Ptpn12	protein tyrosine phosphatase, non-receptor type 12	-0.545832	-0.589855	-0.273658	0.183383	0.427799	0.174766	0.422332	-0.021567	-0.506864
1450506_a_at		1	68048	Isg20l1	interferon stimulated exonuclease gene 20-like 1	-0.43609	-0.453468	-0.115563	0.315404	0.419351	0.254978	0.383565	-0.252074	-0.558474
1450512_at		1	57764	Ntn4	netrin 4	-0.641567	-0.672684	-0.337173	0.26813	0.415335	0.280966	0.450666	0.344897	-0.595881
1450537_at		1	23947	Mid2	midline 2	-0.555635	-0.594822	-0.26654	0.21121	0.477521	0.094928	0.44589	0.0382609	-0.46872
1450651_at		1	17909	Myo10	myosin X	-0.50829	-0.493094	-0.145989	0.351168	0.439697	0.248077	0.394066	-0.156461	-0.506987
1450768_at		1	13383	Dlg1	discs, large homolog 1 (Drosophila)	-0.539525	-0.582868	-0.271292	0.223965	0.450819	0.155574	0.39395	-0.13143	-0.502491
1450772_at	103490_at	1	22411	Wnt11	wingless-related MMTV integration site 11	-0.764239	-0.609327	0.263236	0.555505	0.637245	0.487693	0.5874	-0.327461	-0.953229
1450813_a_at	98561_at	1	21952	Tnni1	troponin I, skeletal, slow 1	-0.530444	-0.464601	0.173524	0.411447	0.457523	0.326108	0.348555	-0.599475	-0.574528
1450846_at		1	66882	Bzw1	basic leucine zipper and W2 domains 1	-0.078995	-0.0836927	0.0972752	0.255	0.306198	0.082122	0.166187	-0.447301	-0.627772
1450913_at		1	56386 /// 675709	B4galt6 /// LOC675709	UDP-Gal:betaGlcNAc beta 1,4-galactosyltransferase, polypeptide 6 /// similar to	-0.605458	-0.594062	-0.376296	0.339454	0.504981	0.333345	0.482111	-0.320971	-0.481018
1450955_s_at		1	20661	Sort1	sortilin 1	-0.536603	-0.608563	-0.169187	0.314404	0.437981	0.213829	0.408295	-0.182909	-0.43304
1450966_at		1	74114	Crot	carnitine O-octanoyltransferase	-0.493424	-0.427342	-0.0252148	0.373078	0.417346	0.275266	0.384619	-0.263325	-0.592134
1450982_at	97243_at	1	26941	Slc9a3r1	solute carrier family 9 (sodium/hydrogen exchanger), isoform 3 regulator 1	-0.600656	-0.576574	-0.199249	0.212029	0.477543	0.212897	0.43219	0.0543861	-0.564972
1450984_at		1	21873	Tjp2	tight junction protein 2	-0.639462	-0.614617	-0.164248	0.365225	0.493108	0.363578	0.488903	-0.0307244	-0.647843
1450985_a_at		1	21873	Tjp2	tight junction protein 2	-0.471664	-0.440113	0.0685566	0.382883	0.45478	0.392082	0.391947	-0.0992535	-0.54538
1451048_at		1	56307	Metap2	methionine aminopeptidase 2	-0.441808	-0.540855	-0.149867	0.309388	0.455626	0.185885	0.385503	-0.281341	-0.546266
1451136_a_at	94530_at	1	217715	Eif2b2	eukaryotic translation initiation factor 2B, subunit 2 beta	-0.375278	-0.515287	0.109239	0.466888	0.44856	0.31427	0.353145	-0.28739	-0.467467
1451158_at		1	14897	Trip12	thyroid hormone receptor interactor 12	-0.553729	-0.619083	-0.266216	0.259087	0.465916	0.1236	0.435703	-0.0975641	-0.563761
1451188_at	160130_at	1	226757	Wdr26	WD repeat domain 26	-0.402766	-0.426408	0.0311888	0.362361	0.399711	0.338619	0.391734	-0.0640087	-0.474684
1451196_at		1	383295	Ypel5	yippee-like 5 (Drosophila)	-0.507004	-0.521398	-0.191828	0.234294	0.403375	0.209489	0.387329	0.0511384	-0.294332
1451310_a_at	101963_at	1	13039	Ctsl	cathepsin L	-0.615839	-0.592402	-0.247472	0.175395	0.43175	0.164098	0.434959	0.214946	-0.324172
1451410_a_at		1	114570	Crip3	cysteine-rich protein 3	-0.594393	-0.638648	-0.289651	0.230537	0.488349	0.245043	0.408034	0.261579	-0.427966
1451416_a_at		1	21816	Tgm1	transglutaminase 1, K polypeptide	-0.698013	-0.641806	0.15818	0.52465	0.570198	0.484389	0.533514	-0.121955	-0.644099
1451496_at		1	211401	Mtss1	metastasis suppressor 1	-0.477546	-0.492834	0.0402008	0.4274	0.465908	0.453852	0.413842	-0.137035	-0.636211
1451530_at		1	13649	Egfr	epidermal growth factor receptor	-0.318622	-0.3613	-0.107207	0.16138	0.297474	0.149172	0.267877	0.01644	-0.463129
1451532_s_at		1	70358	Steap1	six transmembrane epithelial antigen of the prostate 1	-0.770035	-0.594169	0.177674	0.584557	0.625572	0.508048	0.619031	-0.456839	-0.766709
1451546_s_at	160817_at	1	94346	Tmem40	transmembrane protein 40	-0.764952	-0.827621	-0.123475	0.388112	0.62164	0.403035	0.61679	0.0866705	-0.829197
1451626_x_at		1	76645	Pkd1l2	Polycystic kidney disease 1 like 2	-0.848797	-0.813988	-0.190107	0.262992	0.579627	0.234694	0.555982	0.24657	-0.716321
1451680_at		1	76650	Srxn1	sulfiredoxin 1 homolog (S. cerevisiae)	-0.587224	-0.604613	-0.391239	0.239633	0.508827	0.231153	0.496598	-0.158106	-0.341833
1451701_x_at	94493_at	1	12739	Cldn3	claudin 3	-0.773289	-0.884287	-0.294875	0.282896	0.558016	0.384137	0.567641	0.248877	-0.480398
1451768_a_at		1	20516	Slc20a2	solute carrier family 20, member 2	-0.420485	-0.475738	-0.106079	0.314908	0.369571	0.213104	0.343472	-0.0209571	-0.451344
1451795_at		1	216810	Tom1l2	target of myb1-like 2 (chicken)	-0.493041	-0.556503	-0.0691947	0.35056	0.437533	0.282464	0.422384	-0.152899	-0.463293
1451817_at		1	225888	Suv420h1	suppressor of variegation 4-20 homolog 1 (Drosophila)	-0.372146	-0.468452	-0.112633	0.184348	0.347874	0.19399	0.347677	-0.113618	-0.498317
1451818_at		1	225164	Mib1	mindbomb homolog 1 (Drosophila)	-0.587262	-0.550021	-0.147618	0.333613	0.481749	0.260363	0.446478	-0.151574	-0.600605
1451878_a_at		1	57748	Jmy	junction-mediating and regulatory protein	-0.596128	-0.63921	-0.332569	0.209242	0.493226	0.183596	0.470198	-0.0187603	-0.535065
1452294_at		1	75599	Pcdh1	protocadherin 1	-0.567882	-0.65703	-0.203828	0.258441	0.453628	0.328445	0.450096	0.319907	-0.400838
1452365_at		1	234356	4732435N03Rik	RIKEN cDNA 4732435N03 gene	-0.487498	-0.446717	-0.004096	0.391593	0.422177	0.292946	0.40219	-0.378397	-0.613039
1452419_at		1	217995	Heatr1	HEAT repeat containing 1	-0.537445	-0.555767	-0.152159	0.34059	0.469322	0.182195	0.448221	-0.235697	-0.616331
1452594_at	94980_at	1	72102	Dusp11	dual specificity phosphatase 11 (RNA/RNP complex 1-interacting)	-0.600232	-0.631588	-0.245796	0.210004	0.454452	0.161418	0.447375	0.168581	-0.55448
1452734_at	96653_at	1	100037283 /// 68195	Rnaset2a /// Rnaset2b	ribonuclease T2B /// ribonuclease T2A	-0.507532	-0.360962	0.243819	0.395522	0.431695	0.31913	0.337939	-0.30351	-0.590529
1452747_at		1	676620 /// 74772	Atp13a2 /// LOC676620	ATPase type 13A2 /// similar to ATPase type 13A2	-0.702536	-0.744074	-0.121712	0.490154	0.627047	0.429541	0.516619	-0.232808	-0.684877
1452771_s_at		1	74205	Acsl3	acyl-CoA synthetase long-chain family member 3	-0.570618	-0.545517	-0.172918	0.288164	0.461953	0.256029	0.440446	0.0548714	-0.644412
1452834_at		1	72446	2600010E01Rik	RIKEN cDNA 2600010E01 gene	-0.598751	-0.477539	0.248355	0.550645	0.511601	0.400993	0.461986	-0.462775	-0.640115
1452907_at		1	14420	Galc	galactosylceramidase	-0.561164	-0.579063	-0.242474	0.220246	0.438711	0.166451	0.421047	-0.203442	-0.299414
1453004_at	160706_at	1	73102	3110004L20Rik	RIKEN cDNA 3110004L20 gene	-0.483621	-0.582564	-0.195814	0.212916	0.410441	0.253243	0.395773	0.0341386	-0.360327
1453102_at		1	71436	Flrt3	fibronectin leucine rich transmembrane protein 3	-0.602927	-0.61073	-0.256257	0.229614	0.44651	0.200959	0.441712	0.1474	-0.675349
1453122_at		1	68187	4921533L14Rik	RIKEN cDNA 4921533L14 gene	-0.63829	-0.639901	-0.295213	0.20197	0.482057	0.169369	0.438672	0.0773305	-0.486179
1453184_at	104695_at	1	69640	2310040C09Rik	RIKEN cDNA 2310040C09 gene	-0.454967	-0.410412	0.0642427	0.352153	0.382638	0.349995	0.404096	0.154704	-0.517324
1453239_a_at		1	52024	Ankrd22	ankyrin repeat domain 22	-0.600607	-0.660648	-0.269349	0.232519	0.485609	0.252285	0.448904	0.0145329	-0.497025
1453247_at		1	72701	Zfp618	zinc fingerprotein 618	-0.515761	-0.386842	0.181903	0.457287	0.494418	0.345137	0.402561	-0.554325	-0.806126
1453297_at		1	71146	4933417O08Rik	RIKEN cDNA 4933417O08 gene	-0.666422	-0.584869	-0.0526339	0.444792	0.581088	0.377582	0.575572	-0.104367	-0.971732
1453345_at		1	70701	Npal1	NIPA-like domain containing 1	-0.865131	-0.852095	-0.305119	0.191229	0.549234	0.213663	0.581926	0.285267	-0.487422
1453568_at		1	76747	2310032F03Rik	RIKEN cDNA 2310032F03 gene	-0.356907	-0.423273	0.109574	0.34445	0.335176	0.255372	0.295613	-0.220573	-0.162622
1453604_a_at		1	56422	Hbs1l	Hbs1-like (S. cerevisiae)	-0.557742	-0.690095	-0.274282	0.246151	0.472803	0.15085	0.421768	-0.116909	-0.592946
1453607_at		1	71306	Mfap3l	microfibrillar-associated protein 3-like	-0.655266	-0.693463	-0.326694	0.232991	0.512071	0.210059	0.480125	0.0517804	-0.553821
1453641_at		1	76960	Bcas1	breast carcinoma amplified sequence 1	-0.606055	-0.584022	-0.112162	0.329041	0.496599	0.258308	0.406078	-0.234523	-0.642777
1453721_a_at		1	20530	Slc31a2	solute carrier family 31, member 2	-0.54445	-0.64592	-0.332185	0.145153	0.347579	0.176382	0.35128	0.281124	-0.235553
1453737_at		1	68524	Wipf2	WAS/WASL interacting protein family, member 2	-0.598614	-0.634316	-0.258644	0.202719	0.440494	0.188591	0.445032	0.291348	-0.468972
1453787_at		1	52837	Txndc13	thioredoxin domain containing 13	-0.672213	-0.707798	-0.402394	0.170447	0.567666	0.209784	0.552172	-0.0131	-0.65704
1453988_a_at		1	15925	Ide	insulin degrading enzyme	-0.801097	-0.895225	-0.410279	0.222768	0.556734	0.164388	0.529882	0.185637	-0.533163
1454072_at		1	74576	4731417B20Rik	RIKEN cDNA 4731417B20 gene	-0.320875	-0.212491	0.0464989	0.287026	0.458376	0.197072	0.34022	-0.583023	-0.768318
1454646_at		1	216198	Tcp11l2	t-complex 11 (mouse) like 2	-0.761487	-0.85759	-0.414147	0.233204	0.591393	0.210962	0.561186	0.247289	-0.495238
1454709_at		1	100201	Tmem64	transmembrane protein 64	-0.594408	-0.58216	-0.219963	0.182029	0.450624	0.20311	0.402002	0.171253	-0.53706
1454742_at		1	320292	Rasgef1b	RasGEF domain family, member 1B	-0.580141	-0.554665	-0.179232	0.286688	0.495439	0.280217	0.443627	-0.0999927	-0.753735
1454812_at		1	77519	5730601F06Rik	RIKEN cDNA 5730601F06 gene	-0.441403	-0.441972	-0.056901	0.271807	0.44844	0.183254	0.342948	-0.280141	-0.525168
1454832_at		1	218194	Phactr1	phosphatase and actin regulator 1	-0.640379	-0.693598	-0.350782	0.219366	0.528972	0.291241	0.519054	0.528222	-0.578457
1454962_at		1	68166	Spire1	spire homolog 1 (Drosophila)	-0.585391	-0.576567	-0.245729	0.206731	0.435574	0.190997	0.42964	0.0418628	-0.528787
1455037_at		1	18845	Plxna2	plexin A2	-0.469773	-0.392803	0.0660686	0.342709	0.425982	0.303107	0.358114	-0.310583	-0.542613
1455104_at		1	17119	Mxd1	MAX dimerization protein 1	-0.997959	-0.964495	-0.441031	0.258717	0.654153	0.392664	0.616163	0.396575	-0.545037
1455105_at		1	19248	Ptpn12	protein tyrosine phosphatase, non-receptor type 12	-0.404678	-0.383455	-0.0633649	0.238149	0.357746	0.247863	0.31701	-0.0212586	-0.470362
1455179_at		1	75739	Mpp7	membrane protein, palmitoylated 7 (MAGUK p55 subfamily member 7)	-0.473445	-0.440418	0.025013	0.323581	0.425027	0.250168	0.358431	-0.205566	-0.580691
1455188_at		1	270190	Ephb1	Eph receptor B1	-0.806088	-0.675574	0.0572727	0.539054	0.643464	0.494203	0.600538	-0.102324	-0.968302
1455214_at		1	17342	Mitf	microphthalmia-associated transcription factor	-0.615002	-0.621859	-0.278069	0.157136	0.428963	0.116146	0.413173	0.201482	-0.401103
1455285_at	101877_at	1	20529	Slc31a1	solute carrier family 31, member 1	-0.513127	-0.511704	0.0848018	0.349451	0.488179	0.253579	0.30018	-0.341828	-0.559019
1455324_at		1	433022	Plcxd2	phosphatidylinositol-specific phospholipase C, X domain containing 2	-1.04984	-0.938126	-0.35028	0.327204	0.629182	0.326189	0.668753	0.279997	-0.639018
1455350_at	93179_at	1	96957	Tmem62	transmembrane protein 62	-0.67748	-0.658638	-0.193055	0.327943	0.591948	0.324304	0.473364	-0.0825874	-0.581638
1455591_at		1	---	---	---	-0.706883	-0.624399	0.0850925	0.541032	0.665177	0.429952	0.5664	-0.503187	-0.92505
1455604_at		1	14367	Fzd5	frizzled homolog 5 (Drosophila)	-0.72941	-0.620202	0.0637688	0.499894	0.61595	0.469268	0.56877	-0.164602	-0.948941
1455665_at		1	244421 /// 631639	LOC631639 /// Lonrf1	LON peptidase N-terminal domain and ring finger 1 /// similar to CG32369-PB, iso	-0.516842	-0.486145	-0.0950294	0.266675	0.486161	0.313492	0.425299	-0.0915226	-0.426441
1455679_at		1	109019	Obfc2a	oligonucleotide/oligosaccharide-binding fold containing 2A	-0.615522	-0.612971	-0.371775	0.180027	0.50274	0.16042	0.462252	0.186851	-0.643403
1455787_x_at		1	17330	Minpp1	multiple inositol polyphosphate histidine phosphatase 1	-0.474302	-0.427133	0.277271	0.394533	0.453173	0.349893	0.367017	-0.0540838	-0.619687
1455825_s_at		1	16924	Lnx1	ligand of numb-protein X 1	-0.624868	-0.66927	-0.168738	0.263758	0.43395	0.290574	0.461338	0.362548	-0.378712
1455878_at		1	70036	2700023E23Rik	RIKEN cDNA 2700023E23 gene	-0.162443	-0.0104015	0.0273416	0.233645	0.365918	0.167601	0.29194	-0.537695	-0.984702
1455959_s_at	99649_at	1	---	---	---	-0.457799	-0.453262	0.0942436	0.315311	0.519339	0.219994	0.299312	-0.1714	-0.710333
1456001_at		1	545548	Lce3a	late cornified envelope 3A	-0.746267	-0.670776	-0.247181	0.59442	0.739536	0.495866	0.616469	-0.400922	-0.771503
1456029_a_at		1	104718	Ttc7b	tetratricopeptide repeat domain 7B	-0.637499	-0.715615	-0.363421	0.302365	0.546257	0.204538	0.495067	-0.162413	-0.548686
1456172_at		1	105245	Txndc5	Thioredoxin domain containing 5	-0.429892	-0.370117	0.123502	0.347087	0.396426	0.364277	0.335518	-0.197307	-0.434314
1456210_at		1	227545	5430407P10Rik	RIKEN cDNA 5430407P10 gene	-0.667512	-0.576507	-0.0359819	0.433138	0.552838	0.387986	0.51323	-0.176571	-0.702342
1456284_at		1	380863	Tmem171	transmembrane protein 171	-0.698714	-0.719847	-0.443889	0.179689	0.490066	0.186774	0.550203	0.195001	-0.454791
1456515_s_at		1	277353	Tcfl5	transcription factor-like 5 (basic helix-loop-helix)	-0.296235	-0.297103	-0.0812054	0.149861	0.345657	0.167839	0.282844	-0.281632	-0.447032
1456593_at		1	83671	Sytl2	Synaptotagmin-like 2	-0.666372	-0.679313	-0.205435	0.278196	0.519407	0.22339	0.541597	-0.124358	-0.787
1456784_at		1	623781	OTTMUSG00000015762	predicted gene, OTTMUSG00000015762	-0.872451	-0.782279	0.0275117	0.568828	0.626745	0.469775	0.632632	-0.184086	-0.79141
1456796_at		1	30927	Snai3	snail homolog 3 (Drosophila)	-0.574906	-0.663254	-0.34264	0.248666	0.50942	0.220241	0.485769	-0.0913651	-0.358451
1456808_at		1	217684	4933426M11Rik	RIKEN cDNA 4933426M11 gene	-0.574685	-0.66764	-0.177543	0.168938	0.376254	0.175504	0.426298	0.328347	-0.267355
1456940_at		1	215113	Slc43a2	solute carrier family 43, member 2	-0.543808	-0.590491	-0.344346	0.185395	0.452354	0.1851	0.420593	0.187376	-0.406146
1457026_at		1	239759	Liph	lipase, member H	-0.555442	-0.495583	0.0827271	0.448016	0.497753	0.394469	0.453245	-0.194917	-0.561514
1457102_at		1	399638	A030001D16Rik	RIKEN cDNA A030001D16 gene	-0.602674	-0.448189	0.153986	0.339541	0.424394	0.30134	0.380754	0.0784071	-0.435706
1457251_x_at		1	432530	Adcy1	Adenylate cyclase 1	-0.506372	-0.619432	-0.325518	0.205394	0.549246	0.150792	0.46953	-0.320252	-0.368285
1457253_at		1	195359	Trim40	tripartite motif-containing 40	-0.538116	-0.556492	-0.217298	0.331129	0.473543	0.210983	0.456314	-0.236369	-0.46913
1457448_at		1	433091	Pnpla1	patatin-like phospholipase domain containing 1	-0.794051	-0.707774	-0.0622187	0.550688	0.666157	0.507357	0.634706	-0.326172	-0.762705
1457489_at		1	13684	Eif4e	Eukaryotic translation initiation factor 4E	-0.545064	-0.631332	-0.238467	0.156145	0.51331	0.181382	0.471657	-0.0574472	-0.649188
1457539_at		1	52701	D10Ertd709e	DNA segment, Chr 10, ERATO Doi 709, expressed	-0.593974	-0.656189	-0.302453	0.183589	0.471583	0.161271	0.468031	-0.0558625	-0.523827
1457843_at		1	320343	Lypd6	LY6/PLAUR domain containing 6	-0.566067	-0.601372	-0.345674	0.225876	0.536386	0.249704	0.476032	-0.155868	-0.498823
1458057_at		1	---	---	---	-0.509233	-0.482057	-0.0378909	0.303735	0.459934	0.270549	0.423351	-0.194197	-0.634601
1458097_at		1	319876	Cobll1	Cobl-like 1	-0.488565	-0.457545	0.0474061	0.321677	0.446272	0.25736	0.347029	-0.283474	-0.443759
1458203_at		1	68166	Spire1	Spire homolog 1 (Drosophila)	-0.478365	-0.412633	0.220504	0.332254	0.445222	0.270505	0.362084	-0.18957	-0.564405
1458641_at		1	109880	Braf	Braf transforming gene	-0.859319	-0.73167	0.118654	0.547194	0.659805	0.457204	0.588844	-0.223094	-0.841877
1458807_at		1	269587	Epb4.1	erythrocyte protein band 4.1	-0.586388	-0.606242	-0.259247	0.212578	0.481521	0.196717	0.425866	-0.0955798	-0.494507
1459293_at		1	243385	Gprin3	GPRIN family member 3	-0.584624	-0.627988	-0.333388	0.14489	0.448738	0.184444	0.424145	0.270127	-0.445669
1459548_at		1	68166	Spire1	spire homolog 1 (Drosophila)	-0.712212	-0.733892	-0.042321	0.401096	0.593355	0.325935	0.541493	-0.0972428	-0.829924
1459869_x_at		1	319518	4930402E16Rik	RIKEN cDNA 4930402E16 gene	-0.600883	-0.623285	0.215651	0.422434	0.433093	0.382537	0.373021	0.305653	-0.576731
1459947_at		1	12161	Bmp6	Bone morphogenetic protein 6	-0.566642	-0.619923	-0.301797	0.177097	0.494765	0.123606	0.428075	-0.0760268	-0.376042
1460042_at	98800_at	1	22626	Slc23a3	solute carrier family 23 (nucleobase transporters), member 3	-0.62417	-0.742956	-0.337011	0.309111	0.549001	0.333568	0.518788	0.158826	-0.576901
1460048_at		1	243983	Zdhhc13	Zinc finger, DHHC domain containing 13	-0.932242	-0.820638	-0.201754	0.327379	0.646161	0.254528	0.628151	0.0826399	-0.832333
1460051_at		1	212733	BC038613	cDNA sequence BC038613	-0.887403	-0.852028	0.116008	0.611289	0.676661	0.558814	0.620383	-0.153015	-0.694935
1460117_at		1	---	---	---	-0.520552	-0.507115	-0.149365	0.150343	0.403423	0.214336	0.404863	-0.0626392	-0.497713
1460133_at		1	---	---	---	-0.495903	-0.49406	0.192613	0.301718	0.398102	0.320817	0.374717	-0.0668232	-0.476137
1460180_at		1	15212	Hexb	hexosaminidase B	-0.582865	-0.596252	-0.218283	0.224449	0.407577	0.2059	0.405278	0.104178	-0.20488
1460239_at		1	66109	Tspan13	tetraspanin 13	-0.429366	-0.473103	-0.166394	0.308268	0.448216	0.287688	0.423777	-0.285737	-0.524806
1460241_a_at		1	20454	St3gal5	ST3 beta-galactoside alpha-2,3-sialyltransferase 5	-0.56224	-0.588695	-0.364927	0.170056	0.559169	0.253175	0.46029	0.115978	-0.413513
1460329_at	102936_at	1	675709	LOC675709	similar to Beta-1,4-galactosyltransferase 6 (Beta-1,4-GalTase 6) (Beta4Gal-T6) (	-0.547224	-0.618724	-0.360828	0.203477	0.582138	0.230823	0.376423	-0.234255	-0.219526
1460372_at		1	213696	Duoxa1	dual oxidase maturation factor 1	-0.882425	-0.855053	-0.421669	0.301008	0.652716	0.407283	0.593588	0.0983069	-0.492632
1460380_at		1	13511	Dsg2	desmoglein 2	-0.559319	-0.689622	-0.355198	0.211433	0.488903	0.134406	0.459447	0.0263406	-0.627094
1460431_at		1	14537	Gcnt1	glucosaminyl (N-acetyl) transferase 1, core 2	-0.704227	-0.535005	0.254104	0.474836	0.495828	0.364723	0.472216	-0.214659	-0.609623
1460517_at		1	71576	9130409J20Rik	RIKEN cDNA 9130409J20 gene	-0.871335	-0.9339	-0.477956	0.257416	0.592223	0.204899	0.631549	0.354237	-0.736841
1460569_x_at		1	12739	Cldn3	claudin 3	-0.73204	-0.802322	-0.354577	0.253724	0.561797	0.306918	0.534753	0.246992	-0.410235
1460577_at		1	105098	AA591059	Expressed sequence AA591059	-0.602496	-0.627775	-0.22414	0.189092	0.44607	0.208886	0.394445	0.199793	-0.478573
1460592_at		1	13821	Epb4.1l1	erythrocyte protein band 4.1-like 1	-0.44642	-0.439575	0.0236315	0.412262	0.49013	0.408055	0.421188	-0.412357	-0.580166
1415677_at	93843_at	1	52585	Dhrs1	dehydrogenase/reductase (SDR family) member 1	-0.262503	-0.327137	-0.0982858	0.202297	0.254707	0.162223	0.224659	-0.0211255	-0.234758
1415720_s_at	95565_at	1	66591	Mad2l1bp	MAD2L1 binding protein	-0.313247	-0.293373	-0.0881559	0.146082	0.314367	0.178499	0.223117	-0.0929214	-0.235894
1415776_at	99559_at	1	11671	Aldh3a2	aldehyde dehydrogenase family 3, subfamily A2	-0.552483	-0.593527	-0.278998	0.0965121	0.382458	0.117292	0.356124	0.296389	-0.232166
1415798_at		1	12305	Ddr1	discoidin domain receptor family, member 1	-0.232797	-0.338891	-0.0257788	0.176291	0.188347	0.23176	0.240889	0.222859	-0.189665
1415943_at		1	20969	Sdc1	syndecan 1	-0.475752	-0.507672	-0.18375	0.215075	0.377339	0.266784	0.385783	0.16749	-0.426547
1415944_at	96033_at	1	20969	Sdc1	syndecan 1	-0.539206	-0.547131	-0.203931	0.207646	0.414042	0.28815	0.423692	0.263098	-0.281544
1415981_at		1	80517	Herpud2	HERPUD family member 2	-0.300305	-0.321931	-0.118014	0.143857	0.232292	0.14738	0.25362	0.1299	-0.17995
1415982_at		1	80517	Herpud2	HERPUD family member 2	-0.484161	-0.539745	-0.267261	0.183723	0.393617	0.18357	0.36799	0.137274	-0.38061
1416013_at	100607_at	1	18807	Pld3	phospholipase D family, member 3	-0.311899	-0.352208	-0.00712075	0.219663	0.253738	0.252751	0.303702	0.0771367	-0.256166
1416077_at		1	11535	Adm	adrenomedullin	-0.26402	-0.313609	-0.298411	0.0368318	0.136605	0.131262	0.171545	0.549988	0.159051
1416085_s_at		1	22682	Zfand5	zinc finger, AN1-type domain 5	-0.339112	-0.387308	-0.188321	0.189457	0.28716	0.199625	0.287921	0.13113	-0.196658
1416165_at	96811_at	1	106572	Rab31	RAB31, member RAS oncogene family	-0.324152	-0.347648	-0.233534	0.016709	0.190927	0.118181	0.207639	0.340246	-0.121366
1416188_at		1	14667	Gm2a	GM2 ganglioside activator protein	-0.294577	-0.409786	-0.25983	0.0528346	0.148039	0.0926385	0.240156	0.280436	0.0818743
1416192_at		1	108124	Napa	N-ethylmaleimide sensitive fusion protein attachment protein alpha	-0.285535	-0.298029	-0.177913	0.15253	0.30638	0.171777	0.277475	-0.0391427	-0.253705
1416199_at		1	16582	Kifc3	kinesin family member C3	-0.283003	-0.376491	-0.217799	0.0601866	0.0640179	0.108069	0.159336	0.293318	0.22458
1416223_at		1	79566	Sh3bp5l	SH3 binding domain protein 5 like	-0.38987	-0.406317	-0.114951	0.25105	0.346584	0.263668	0.325816	0.0451722	-0.365051
1416229_at	97104_g_at	1	54391	Rfk	riboflavin kinase	-0.310547	-0.348562	-0.100369	0.183919	0.238582	0.151134	0.254705	-0.00676802	-0.31448
1416317_a_at		1	70527	Stambp	Stam binding protein	-0.306517	-0.380202	-0.0808014	0.17267	0.271051	0.158736	0.246767	-0.0703418	-0.297806
1416401_at	99584_at	1	12521	Cd82	CD82 antigen	-0.455259	-0.399517	-0.247433	0.0345893	0.181305	0.188308	0.282189	0.340282	0.175128
1416418_at	93011_at	1	57436	Gabarapl1	gamma-aminobutyric acid (GABA(A)) receptor-associated protein-like 1	-0.331286	-0.398509	-0.289312	0.0143121	0.152129	0.118552	0.262874	0.365576	0.119771
1416419_s_at		1	57436	Gabarapl1	gamma-aminobutyric acid (GABA(A)) receptor-associated protein-like 1	-0.352581	-0.407963	-0.257991	0.0276277	0.158709	0.132317	0.200605	0.318404	0.181839
1416449_x_at		1	20911	Stxbp2	syntaxin binding protein 2	-0.314721	-0.314242	-0.0662048	0.218284	0.28811	0.180985	0.243713	-0.0282688	-0.168155
1416504_at	92209_at	1	22241	Ulk1	Unc-51 like kinase 1 (C. elegans)	-0.242433	-0.516971	-0.197229	0.0521579	0.227071	0.178209	0.222717	0.338578	-0.388837
1416523_at		1	19752	Rnase1	ribonuclease, RNase A family, 1 (pancreatic)	-0.386666	-0.360126	-0.169683	0.168887	0.302202	0.194358	0.272513	-0.17626	-0.206357
1416525_at		1	20747	Spop	speckle-type POZ protein	-0.336029	-0.369499	-0.17205	0.172171	0.273576	0.150484	0.271431	0.0452182	-0.300978
1416579_a_at		1	17075	Tacstd1	tumor-associated calcium signal transducer 1	-0.320588	-0.318188	-0.090806	0.174978	0.295615	0.216689	0.265094	0.160715	-0.353473
1416592_at	95722_at	1	93692	Glrx	glutaredoxin	-0.338424	-0.367105	-0.0929244	0.148967	0.311796	0.205286	0.2046	0.212551	-0.429034
1416593_at		1	93692	Glrx	glutaredoxin	-0.5791	-0.588161	-0.241339	0.153656	0.447661	0.201599	0.400462	0.294994	-0.29
1416601_a_at		1	54720	Dscr1	Down syndrome critical region homolog 1 (human)	-0.334797	-0.458494	-0.107956	0.187636	0.289534	0.182295	0.307398	-0.124846	-0.29001
1416612_at	99979_at	1	13078	Cyp1b1	cytochrome P450, family 1, subfamily b, polypeptide 1	-0.576514	-0.507662	-0.191101	0.137875	0.359112	0.223008	0.355788	0.422372	-0.208156
1416613_at		1	13078	Cyp1b1	cytochrome P450, family 1, subfamily b, polypeptide 1	-0.572993	-0.618475	-0.235306	0.181678	0.42829	0.201015	0.413216	0.426945	-0.505171
1416635_at	94872_at	1	57319	Smpdl3a	sphingomyelin phosphodiesterase, acid-like 3A	-0.360569	-0.322765	0.00812913	0.179535	0.251469	0.0873218	0.155468	0.0258022	0.00617725
1416673_at		1	56175	Bace2	beta-site APP-cleaving enzyme 2	-0.291349	-0.304443	-0.0871972	0.111368	0.204988	0.165378	0.21864	0.246645	-0.296356
1416675_s_at		1	18799	Plcd1	phospholipase C, delta 1	-0.34656	-0.359543	-0.088137	0.217222	0.282141	0.195477	0.279982	-0.0603096	-0.224722
1416690_at		1	56055	Gtpbp2	GTP binding protein 2	-0.387165	-0.446783	-0.368517	-0.0214422	0.19553	0.128678	0.277149	0.326593	-0.0742701
1416697_at		1	13482	Dpp4	dipeptidylpeptidase 4	-0.50689	-0.513877	-0.277384	0.175413	0.365279	0.149423	0.386399	-0.25413	-0.0696341
1416739_a_at		1	72399	Brap	BRCA1 associated protein	-0.418404	-0.544442	-0.188359	0.202321	0.400353	0.177496	0.341881	0.119333	-0.350787
1416756_at		1	81489	Dnajb1	DnaJ (Hsp40) homolog, subfamily B, member 1	-0.208455	-0.286861	-0.0985402	0.175891	0.265191	0.145418	0.20088	-0.0150956	-0.319601
1416846_a_at		1	55983	Pdzrn3	PDZ domain containing RING finger 3	-0.489819	-0.46484	-0.197256	0.127035	0.336547	0.199737	0.318875	0.428991	-0.48799
1416892_s_at		1	66540	3110001A13Rik	RIKEN cDNA 3110001A13 gene	-0.340006	-0.373958	-0.0312192	0.185081	0.279635	0.169223	0.261021	0.0203314	-0.334454
1416895_at		1	13636	Efna1	ephrin A1	-0.293135	-0.323443	-0.0611927	0.123237	0.200607	0.126294	0.213035	0.24609	-0.211645
1416922_a_at		1	12177	Bnip3l	BCL2/adenovirus E1B interacting protein 3-like	-0.455336	-0.475715	-0.156182	0.203589	0.368241	0.214349	0.364128	0.15791	-0.317383
1416923_a_at	96255_at	1	12177	Bnip3l	BCL2/adenovirus E1B interacting protein 3-like	-0.324241	-0.311194	-0.039071	0.173026	0.229116	0.154664	0.208881	0.0895768	-0.184901
1416926_at		1	60599	Trp53inp1	transformation related protein 53 inducible nuclear protein 1	-0.400545	-0.437261	-0.152596	0.106271	0.257094	0.122484	0.250786	0.301735	-0.238977
1416975_at	103286_at	1	56324	Stam2	signal transducing adaptor molecule (SH3 domain and ITAM motif) 2	-0.224902	-0.361775	-0.171512	0.19162	0.308103	0.149388	0.288411	-0.0563442	-0.526884
1417000_at		1	80283	Abtb1	ankyrin repeat and BTB (POZ) domain containing 1	-0.337596	-0.386874	-0.136067	0.175942	0.251227	0.18761	0.263032	0.098811	-0.137982
1417013_at	160139_at	1	80888	Hspb8	heat shock protein 8	-0.266373	-0.295761	-0.178461	0.0670791	0.143045	0.154171	0.206076	0.183694	0.0182862
1417014_at		1	80888	Hspb8	heat shock protein 8	-0.385683	-0.516312	-0.270559	0.172273	0.317083	0.163145	0.332619	0.092959	-0.154976
1417028_a_at		1	80890	Trim2	tripartite motif protein 2	-0.286762	-0.33846	-0.00711551	0.191556	0.239139	0.184527	0.228822	-0.00349778	-0.279424
1417047_at		1	192212	Prom2	prominin 2	-0.44249	-0.489486	-0.199718	0.198039	0.401998	0.229602	0.36243	0.025302	-0.272773
1417160_s_at		1	14038	Expi	extracellular proteinase inhibitor	-0.28852	-0.321245	-0.116866	0.050328	0.154736	0.236989	0.196656	0.638258	-0.280745
1417168_a_at	92821_at	1	53376	Usp2	ubiquitin specific peptidase 2	-0.328179	-0.442379	-0.223262	0.0338856	0.118183	0.154186	0.211561	0.377929	0.210346
1417169_at	92820_at	1	53376	Usp2	ubiquitin specific peptidase 2	-0.27641	-0.426287	-0.246758	0.0333128	0.111791	0.167945	0.192726	0.287517	0.183626
1417228_at	100932_at	1	12333	Capn1	calpain 1	-0.0913019	-0.402758	-0.196317	0.0538193	0.0422969	0.217382	0.266392	0.268064	0.00922142
1417235_at		1	57440	Ehd3	EH-domain containing 3	-0.253732	-0.304679	-0.0639451	0.175594	0.0865454	0.172359	0.243304	0.213257	-0.212173
1417240_at		1	22793	Zyx	zyxin	-0.325361	-0.302008	-0.198062	0.00728218	0.0400098	0.12524	0.180455	0.374589	0.126642
1417251_at		1	114301	Palmd	palmdelphin	-0.287836	-0.343965	-0.329583	0.00152408	0.121678	0.136558	0.184367	0.40097	0.00528447
1417301_at		1	14368	Fzd6	frizzled homolog 6 (Drosophila)	-0.262731	-0.332079	0.00804169	0.203449	0.262177	0.180583	0.231226	0.128755	-0.371683
1417341_a_at	95681_f_at	1	66849	Ppp1r2	protein phosphatase 1, regulatory (inhibitor) subunit 2	-0.37881	-0.499051	-0.187423	0.160412	0.291646	0.157127	0.331647	0.0920289	-0.480403
1417400_at		1	75646	Rai14	retinoic acid induced 14	-0.386001	-0.397809	-0.12628	0.191146	0.319883	0.207608	0.303624	0.0887704	-0.455748
1417406_at	160834_at	1	55942	Sertad1	SERTA domain containing 1	-0.390032	-0.359719	-0.0248848	0.187319	0.327916	0.204012	0.287049	0.0135082	-0.322982
1417409_at		1	16476	Jun	Jun oncogene	-0.274192	-0.366152	-0.0617309	0.134447	0.200331	0.243181	0.262748	0.264084	-0.103425
1417421_at		1	20193	S100a1	S100 calcium binding protein A1	-0.338168	-0.32284	-0.0913429	0.203587	0.295731	0.20997	0.275006	0.0561747	-0.236541
1417430_at	93094_at	1	12585	Cdr2	cerebellar degeneration-related 2	-0.479799	-0.445476	-0.252305	0.208806	0.393274	0.193929	0.37807	-0.0677746	-0.241249
1417490_at	94831_at	1	13030	Ctsb	cathepsin B	-0.583669	-0.574337	-0.235049	0.171517	0.465919	0.165422	0.406281	0.0832708	-0.305679
1417521_at	102869_at	1	13637	Efna2	ephrin A2	-0.273675	-0.354737	-0.169116	0.186581	0.289415	0.206933	0.336226	-0.117059	-0.352149
1417558_at		1	14360	Fyn	Fyn proto-oncogene	-0.334115	-0.312863	-0.104564	0.197629	0.215656	0.157378	0.225449	-0.0411391	-0.118257
1417566_at	102052_at	1	67469	Abhd5	abhydrolase domain containing 5	-0.233991	-0.363178	-0.0672485	0.163341	0.222683	0.147427	0.21175	0.0283351	-0.26976
1417574_at	100112_at	1	20315	Cxcl12	chemokine (C-X-C motif) ligand 12	-0.401118	-0.418835	-0.410149	0.0210891	0.15383	0.178845	0.266577	0.465183	0.0663087
1417630_at		1	17346	Mknk1	MAP kinase-interacting serine/threonine kinase 1	-0.567034	-0.579647	-0.357564	0.185804	0.382786	0.15994	0.386491	0.037843	-0.180537
1417631_at		1	17346	Mknk1	MAP kinase-interacting serine/threonine kinase 1	-0.491969	-0.535569	-0.201514	0.305644	0.323198	0.220189	0.342832	-0.0600997	-0.179693
1417693_a_at		1	14388	Gab1	growth factor receptor bound protein 2-associated protein 1	-0.304597	-0.317722	-0.061825	0.131415	0.223882	0.178636	0.215519	0.0902588	-0.234717
1417749_a_at	99935_at	1	21872	Tjp1	tight junction protein 1	-0.295004	-0.333038	-0.0555618	0.147309	0.284712	0.137104	0.208486	-0.0463116	-0.25324
1417752_at		1	23790	Coro1c	coronin, actin binding protein 1C	-0.185446	-0.337278	-0.0937141	0.164581	0.169096	0.134996	0.225441	0.000560046	-0.274286
1417801_a_at		1	19024	Ppfibp2	protein tyrosine phosphatase, receptor-type, F interacting protein, binding prot	-0.32967	-0.404457	-0.241225	0.0679609	0.180709	0.137061	0.241229	0.178849	-0.115987
1417829_a_at		1	104886	Rab15	RAB15, member RAS oncogene family	-0.468905	-0.527222	-0.199859	0.215605	0.375825	0.244548	0.37936	0.219166	-0.464069
1417843_s_at		1	98845	Eps8l2	EPS8-like 2	-0.342393	-0.450004	-0.16488	0.0666772	0.0543416	0.16295	0.197564	0.299653	-0.0532695
1417888_at		1	66597	Trim13	tripartite motif protein 13	-0.245222	-0.313161	-0.220837	0.0541055	0.153113	0.175905	0.161301	0.337388	0.0733647
1417895_a_at		1	66260	Tmem54	transmembrane protein 54	-0.365646	-0.379679	-0.0104635	0.249592	0.305902	0.211549	0.26841	-0.0718119	-0.295116
1417942_at		1	72434	Lypd3	Ly6/Plaur domain containing 3	-0.352395	-0.371969	-0.006786	0.224397	0.28966	0.239734	0.281241	0.149405	-0.306339
1417975_at		1	16649	Kpna4	karyopherin (importin) alpha 4	-0.348874	-0.429878	-0.114025	0.194853	0.33192	0.119588	0.287993	-0.042585	-0.336058
1417976_at		1	11486	Ada	adenosine deaminase	-0.33834	-0.376888	-0.278271	0.140799	0.298637	0.327888	0.358	0.0477286	-0.482777
1417980_a_at		1	72999	Insig2	insulin induced gene 2	-0.435762	-0.418705	-0.0582788	0.210122	0.309384	0.256387	0.327828	0.239622	-0.381041
1417981_at		1	72999	Insig2	insulin induced gene 2	-0.381048	-0.401191	-0.120602	0.182666	0.295361	0.209342	0.287944	0.174485	-0.346755
1418205_at		1	---	---	---	-0.383487	-0.483111	-0.188775	0.158669	0.312439	0.155133	0.323088	-0.166598	-0.177343
1418329_at		1	66522	Pgpep1	pyroglutamyl-peptidase I	-0.283887	-0.296657	-0.169715	0.226536	0.225796	0.12719	0.244441	-0.0618722	-0.250093
1418435_at		1	54484	Mkrn1	makorin, ring finger protein, 1	-0.309958	-0.359949	-0.165904	0.114887	0.204556	0.152001	0.247775	0.0430971	-0.187209
1418444_a_at		1	56209	Mir16	membrane interacting protein of RGS16	-0.322328	-0.349553	-0.148716	0.172496	0.295397	0.159094	0.276264	-0.023434	-0.229795
1418456_a_at	96953_at	1	57266	Cxcl14	chemokine (C-X-C motif) ligand 14	-0.450075	-0.501014	-0.181904	0.179292	0.356713	0.258081	0.379808	0.28491	-0.521537
1418475_at		1	20277	Scnn1b	sodium channel, nonvoltage-gated 1 beta	-0.288708	-0.355258	-0.12749	0.153172	0.250651	0.145365	0.252259	0.184548	-0.417802
1418476_at	161046_at	1	12931	Crlf1	cytokine receptor-like factor 1	-0.435043	-0.438311	-0.20499	0.0761185	0.140707	0.333058	0.133064	0.321196	0.217935
1418632_at		1	22214	Ube2h	ubiquitin-conjugating enzyme E2H	-0.371105	-0.477308	-0.224381	0.14725	0.340303	0.206245	0.343648	0.0391539	-0.206912
1418648_at		1	112407	Egln3	EGL nine homolog 3 (C. elegans)	-0.439325	-0.515823	-0.218369	0.0592346	0.247634	0.33899	0.302874	0.385669	0.0260735
1418671_at	102316_at	1	12337	Capn5	calpain 5	-0.537323	-0.547568	-0.298159	0.10724	0.365672	0.184191	0.304438	0.28191	-0.19193
1418777_at		1	20300	Ccl25	chemokine (C-C motif) ligand 25	-0.264135	-0.326824	-0.148382	0.171641	0.312597	0.171049	0.243759	-0.0649354	-0.245114
1418795_at		1	110911	Cds2	CDP-diacylglycerol synthase (phosphatidate cytidylyltransferase) 2	-0.27629	-0.348156	-0.0956248	0.243166	0.199247	0.148865	0.242805	-0.107423	-0.107599
1418843_at	95571_at	1	22785	Slc30a4	solute carrier family 30 (zinc transporter), member 4	-0.334384	-0.367672	-0.178728	0.198985	0.306772	0.199575	0.3072	0.0379401	-0.280084
1418910_at	93243_at	1	12162	Bmp7	bone morphogenetic protein 7	-0.292631	-0.353936	-0.125377	0.209378	0.250979	0.214113	0.313738	0.099997	-0.512883
1418961_at		1	66147	Necap2	NECAP endocytosis associated 2	-0.255689	-0.35094	-0.13217	0.158377	0.23606	0.141085	0.233506	-0.0379689	-0.181356
1418983_at		1	12695	Inadl	InaD-like (Drosophila)	-0.359098	-0.382736	-0.112395	0.173041	0.328561	0.18355	0.298451	0.1104	-0.309797
1419061_at	95547_at	1	11854	Rhod	ras homolog gene family, member D	-0.351172	-0.457656	-0.0932134	0.214867	0.340962	0.254464	0.332363	0.068846	-0.375625
1419107_at		1	94190	Ophn1	oligophrenin 1	-0.432444	-0.427317	-0.141087	0.212429	0.325154	0.175648	0.327196	0.0233272	-0.390368
1419168_at		1	50772	Mapk6	mitogen-activated protein kinase 6	-0.53567	-0.583595	-0.331248	0.176679	0.430229	0.140157	0.411853	0.0497782	-0.52134
1419251_at	104006_at	1	13858	Eps15	epidermal growth factor receptor pathway substrate 15	-0.42525	-0.483199	-0.179701	0.203465	0.324695	0.169794	0.364658	-0.0811207	-0.311835
1419276_at		1	18605	Enpp1	ectonucleotide pyrophosphatase/phosphodiesterase 1	-0.320334	-0.355324	-0.019678	0.21721	0.275095	0.191509	0.246524	0.0519059	-0.398144
1419457_at	92710_at	1	110596	Rgnef	Rho-guanine nucleotide exchange factor	-0.390315	-0.471527	-0.152824	0.0524372	0.105716	0.143459	0.25069	0.304721	0.0583361
1419485_at		1	17300	Foxc1	forkhead box C1	-0.353483	-0.351897	-0.074804	0.218241	0.258125	0.182001	0.241047	0.121532	-0.336163
1419490_at		1	106014	AW049604	expressed sequence AW049604	-0.386197	-0.416868	-0.170815	0.230907	0.358049	0.363474	0.380631	0.138835	-0.477259
1419491_at		1	13214	Defb1	defensin beta 1	-0.461723	-0.580425	-0.188681	0.119575	0.345121	0.254613	0.337085	0.265873	-0.0559057
1419505_a_at		1	14593	Ggps1	geranylgeranyl diphosphate synthase 1	-0.289035	-0.332361	-0.0713455	0.197628	0.235315	0.103375	0.228272	-0.0659897	-0.366115
1419534_at		1	108078	Olr1	oxidized low density lipoprotein (lectin-like) receptor 1	-0.269615	-0.327428	-0.148924	0.080833	0.274241	0.180221	0.298824	-0.0733371	-0.213956
1419616_at		1	12168	Bmpr2	bone morphogenic protein receptor, type II (serine/threonine kinase)	-0.360803	-0.366374	-0.120201	0.194646	0.34469	0.138629	0.279732	0.075995	-0.42541
1419619_at		1	74127	Krt80	keratin 80	-0.528613	-0.590169	-0.368454	0.136325	0.308349	0.20295	0.354733	0.274331	-0.0212104
1419659_s_at		1	74277	Chic2	cysteine-rich hydrophobic domain 2	-0.296893	-0.358741	-0.110216	0.122206	0.240785	0.160642	0.235652	0.0841615	-0.13654
1419694_at		1	20449	St8sia1	ST8 alpha-N-acetyl-neuraminide alpha-2,8-sialyltransferase 1	-0.299629	-0.327032	-0.143046	0.156188	0.304868	0.161998	0.266323	-0.0580572	-0.237256
1419695_at		1	20449	St8sia1	ST8 alpha-N-acetyl-neuraminide alpha-2,8-sialyltransferase 1	-0.284509	-0.340747	-0.156499	0.159909	0.315975	0.135355	0.227987	0.0337178	-0.311669
1419766_at		1	17691	Snf1lk	SNF1-like kinase	-0.30821	-0.334477	-0.130602	0.198329	0.139646	0.252775	0.298206	0.0656068	-0.140022
1419818_x_at		1	52231	D1Ertd161e	DNA segment, Chr 1, ERATO Doi 161, expressed	-0.362003	-0.370643	-0.163373	0.229516	0.24991	0.226654	0.291224	0.0887156	-0.294243
1420140_at		1	231803	Bcdin3	bin3, bicoid-interacting 3, homolog (Drosophila)	-0.293478	-0.320378	-0.0801342	0.22488	0.194792	0.170603	0.26385	-0.0497142	-0.164243
1420193_at		1	16667	Krt17	keratin 17	-0.34328	-0.318923	-0.0253202	0.237211	0.100595	0.15946	0.324024	0.146667	-0.310363
1420435_at		1	66322	1700011A15Rik	RIKEN cDNA 1700011A15 gene	-0.426988	-0.469778	-0.171224	0.250136	0.376551	0.218332	0.344756	-0.0190525	-0.411711
1420608_at	94898_at	1	67889	Rbm18	RNA binding motif protein 18	-0.314667	-0.303414	-0.130711	0.0950172	0.200634	0.144593	0.23883	0.220483	-0.233819
1420624_a_at	100345_f_at	1	22320	Vamp8	vesicle-associated membrane protein 8	-0.317681	-0.340571	-0.0160111	0.175817	0.315392	0.189767	0.220602	0.0346819	-0.241311
1420630_at		1	74525	8430419L09Rik	RIKEN cDNA 8430419L09 gene	-0.260563	-0.335315	-0.175982	0.124594	0.266213	0.17292	0.275296	0.0425329	-0.250355
1420656_at		1	67470	Abcg8	ATP-binding cassette, sub-family G (WHITE), member 8	-0.255172	-0.34808	-0.180454	0.174994	0.314065	0.207253	0.237586	-0.0739145	-0.307316
1420760_s_at	160464_s_at	1	17988	Ndrg1	N-myc downstream regulated gene 1	-0.443146	-0.449084	-0.330377	0.0113027	0.135142	0.126603	0.246738	0.370682	0.164371
1420764_at		1	20284	Scrg1	scrapie responsive gene 1	-0.467323	-0.464146	-0.183539	0.177001	0.2959	0.217003	0.327246	0.481458	-0.364484
1420832_at	96603_at	1	104009	Qscn6	quiescin Q6	-0.339636	-0.364049	0.0253115	0.241302	0.29604	0.228201	0.219302	0.0967815	-0.248832
1420887_a_at		1	12048	Bcl2l1	Bcl2-like 1	-0.218017	-0.339582	-0.107781	0.200104	0.230709	0.195128	0.267522	-0.0297013	-0.130558
1420888_at	99027_at	1	12048	Bcl2l1	Bcl2-like 1	-0.299716	-0.362168	-0.153418	0.218464	0.245224	0.187458	0.258296	0.165029	-0.0952797
1420911_a_at	92880_at	1	17304	Mfge8	milk fat globule-EGF factor 8 protein	-0.242349	-0.316477	-0.043715	0.0546952	0.18647	0.16371	0.170386	0.347743	-0.200035
1420928_at	94432_at	1	20440	St6gal1	beta galactoside alpha 2,6 sialyltransferase 1	-0.298625	-0.355354	-0.150607	0.112321	0.148376	0.126292	0.263322	0.145554	-0.0332233
1420954_a_at		1	11518	Add1	adducin 1 (alpha)	-0.217888	-0.472756	-0.243705	0.102828	0.0731593	0.0997864	0.251265	0.199978	-0.0992014
1420965_a_at		1	13803	Enc1	ectodermal-neural cortex 1	-0.355637	-0.311901	-0.0391866	0.175876	0.303026	0.215878	0.275043	0.0678583	-0.376042
1420972_at		1	71371	Arid5b	AT rich interactive domain 5B (Mrf1 like)	-0.283779	-0.36552	-0.137679	0.216145	0.203544	0.155542	0.26781	-0.139657	-0.198002
1421034_a_at	102021_at	1	16190	Il4ra	interleukin 4 receptor, alpha	-0.325503	-0.275898	-0.407828	0.0434924	0.0928462	0.162001	0.218442	0.338927	-0.00725754
1421102_a_at		1	22319	Vamp3	vesicle-associated membrane protein 3	-0.521597	-0.569906	-0.360662	0.193784	0.394763	0.12402	0.392753	-0.000233312	-0.378333
1421140_a_at		1	108655	Foxp1	forkhead box P1	-0.313231	-0.349894	0.0279062	0.243643	0.260485	0.209739	0.237976	0.0895064	-0.194704
1421167_at		1	50770	Atp11a	ATPase, class VI, type 11A	-0.300635	-0.426058	-0.120665	0.224244	0.291761	0.155272	0.270561	-0.181729	-0.319304
1421204_a_at		1	75686	Nudt16	nudix (nucleoside diphosphate linked moiety X)-type motif 16	-0.385449	-0.417826	-0.212799	0.219667	0.288237	0.11923	0.340746	-0.176398	-0.091306
1421267_a_at		1	17684	Cited2	Cbp/p300-interacting transactivator, with Glu/Asp-rich carboxy-terminal domain,	-0.236924	-0.418687	-0.216811	0.0644642	0.187562	0.184731	0.208183	0.251773	0.106655
1421359_at		1	19713	Ret	ret proto-oncogene	-0.456829	-0.56146	-0.278518	0.106268	0.252997	0.206207	0.378659	0.420318	-0.358726
1421375_a_at	92770_at	1	20200	S100a6	S100 calcium binding protein A6 (calcyclin)	-0.373122	-0.335935	-0.0589392	0.172057	0.315501	0.178693	0.258089	-0.0205129	-0.245825
1421388_at		1	17261	Mef2d	myocyte enhancer factor 2D	-0.274322	-0.370159	-0.124161	0.206313	0.294817	0.2003	0.252003	-0.00783008	-0.103495
1421414_a_at		1	20358	Sema6a	sema domain, transmembrane domain (TM), and cytoplasmic domain, (semaphorin) 6A	-0.316589	-0.335318	-0.165798	0.199977	0.261824	0.169073	0.26393	-0.191598	-0.124185
1421474_a_at		1	74646	Spsb1	splA/ryanodine receptor domain and SOCS box containing 1	-0.326757	-0.400974	-0.253594	0.0705267	0.140455	0.0799803	0.228637	0.3093	-0.0410347
1421491_a_at		1	75909	Tmem49	transmembrane protein 49	-0.381087	-0.416274	-0.142024	0.178685	0.396316	0.130233	0.297277	-0.114072	-0.383675
1421622_a_at		1	56508	Rapgef4	Rap guanine nucleotide exchange factor (GEF) 4	-0.413796	-0.403174	-0.149173	0.18735	0.285443	0.162591	0.286396	0.105471	-0.34414
1421784_a_at		1	13639	Efna4	ephrin A4	-0.271056	-0.379637	-0.0774164	0.176128	0.250823	0.174316	0.24666	-0.0252901	-0.389736
1421833_at		1	18719	Pip5k1b	phosphatidylinositol-4-phosphate 5-kinase, type 1 beta	-0.305241	-0.345481	-0.0720574	0.184972	0.249976	0.136919	0.253145	-0.0772962	-0.254794
1421841_at		1	14184	Fgfr3	fibroblast growth factor receptor 3	-0.270682	-0.321648	-0.0781018	0.156171	0.248035	0.194309	0.280831	0.0306205	-0.344196
1421846_at		1	59043	Wsb2	WD repeat and SOCS box-containing 2	-0.281432	-0.354489	-0.188644	0.139344	0.246255	0.14957	0.272959	0.0386979	-0.192762
1421872_at		1	19336	Rab24	RAB24, member RAS oncogene family	-0.322794	-0.326386	-0.0892232	0.173453	0.298613	0.186627	0.273037	0.0145408	-0.296799
1421887_a_at		1	11804	Aplp2	amyloid beta (A4) precursor-like protein 2	-0.301076	-0.347531	-0.155923	0.162495	0.242084	0.146803	0.24597	-0.0146345	-0.182672
1421889_a_at		1	11804	Aplp2	amyloid beta (A4) precursor-like protein 2	-0.488286	-0.565895	-0.268588	0.181205	0.390614	0.150208	0.36889	0.033226	-0.439347
1421947_at		1	14701	Gng12	guanine nucleotide binding protein (G protein), gamma 12	-0.294017	-0.336464	-0.0948247	0.172085	0.260181	0.15979	0.250462	-0.0905618	-0.244875
1422032_a_at	93082_at	1	65098	Zfand6	zinc finger, AN1-type domain 6	-0.328979	-0.354502	-0.0908728	0.218018	0.294622	0.202627	0.257719	-0.011706	-0.249126
1422054_a_at		1	20482	Skil	SKI-like	-0.280286	-0.284004	-0.149418	0.141113	0.247082	0.103289	0.253497	0.0540576	-0.341441
1422106_a_at		1	14794	Spsb2	splA/ryanodine receptor domain and SOCS box containing 2	-0.300847	-0.468875	-0.212754	0.0862176	0.0842956	0.0910042	0.13425	0.258187	0.0291122
1422110_at	99875_at	1	15460	Hr	hairless	-0.471522	-0.612261	-0.3265	0.140762	0.306985	0.2693	0.424319	0.401403	-0.343129
1422216_at		1	23947	Mid2	midline 2	-0.524152	-0.558811	-0.28184	0.161283	0.375326	0.148553	0.39027	0.0721184	-0.398197
1422290_at	101764_at	1	15552	Htr1d	5-hydroxytryptamine (serotonin) receptor 1D	-0.220821	-0.345954	-0.163377	0.219745	0.224633	0.179126	0.249229	-0.0214541	-0.385589
1422506_a_at	100581_at	1	13014	Cstb	cystatin B	-0.484453	-0.512427	-0.145441	0.24689	0.468328	0.316585	0.390428	0.201484	-0.421307
1422508_at	95746_at	1	11964	Atp6v1a	ATPase, H+ transporting, lysosomal V1 subunit A	-0.308494	-0.317984	-0.0670367	0.165238	0.263868	0.157842	0.239626	0.0637658	-0.289826
1422544_at		1	17909	Myo10	myosin X	-0.313249	-0.341351	-0.152593	0.18996	0.27099	0.180617	0.273949	0.0275731	-0.458772
1422642_at		1	260409	Cdc42ep3	CDC42 effector protein (Rho GTPase binding) 3	-0.300583	-0.303681	-0.120625	0.111627	0.134727	0.162101	0.246423	0.367483	-0.282557
1422703_at		1	14933	Gyk	glycerol kinase	-0.350351	-0.381405	-0.137168	0.0446664	0.149999	0.117873	0.245494	0.502352	-0.274992
1422704_at		1	14933	Gyk	glycerol kinase	-0.29494	-0.366419	-0.0581088	0.0910977	0.193697	0.117359	0.248041	0.35911	-0.3822
1422705_at		1	65112	Tmepai	transmembrane, prostate androgen induced RNA	-0.352478	-0.281918	-0.0882426	0.23199	0.274653	0.280195	0.283305	0.0626365	-0.389552
1422706_at		1	637870 /// 65112 /// 676013	LOC637870 /// LOC676013 /// Tmepai	transmembrane, prostate androgen induced RNA /// similar to Nedd4 WW binding pro	-0.309469	-0.278733	-0.0928873	0.165824	0.194355	0.226314	0.293932	0.125557	-0.394222
1422745_at		1	76895	Bicd2	bicaudal D homolog 2 (Drosophila)	-0.423963	-0.386006	-0.30044	0.0918242	0.242813	0.111143	0.320815	0.180078	-0.150991
1422821_s_at		1	170460	Stard5	StAR-related lipid transfer (START) domain containing 5	-0.443677	-0.490281	-0.204069	0.194139	0.30527	0.2212	0.334168	0.114525	-0.292056
1422822_at		1	170460	Stard5	StAR-related lipid transfer (START) domain containing 5	-0.407732	-0.39523	-0.280583	0.0531324	0.200901	0.190839	0.253809	0.291386	-0.077763
1422837_at	161132_at	1	64929	Scel	sciellin	-0.323842	-0.331186	-0.201728	-0.0079116	0.0437857	0.119545	0.236994	0.26252	0.249425
1422866_at		1	12817	Col13a1	procollagen, type XIII, alpha 1	-0.249197	-0.314231	-0.197838	0.109164	0.259263	0.205656	0.272769	-0.151355	-0.267544
1422904_at		1	55990	Fmo2	flavin containing monooxygenase 2	-0.337003	-0.443321	-0.0395528	0.165301	0.0755722	0.197797	0.267588	0.283684	-0.0704667
1422912_at	93455_s_at	1	12159	Bmp4	bone morphogenetic protein 4	-0.247376	-0.334152	-0.0552321	0.208985	0.175343	0.157985	0.258108	0.0630489	-0.344279
1422943_a_at		1	15507	Hspb1	heat shock protein 1	-0.302777	-0.350723	-0.20038	0.153025	0.17827	0.180636	0.24924	0.095127	-0.0406107
1422959_s_at		1	81018	Zfp313	zinc finger protein 313	-0.239688	-0.328339	-0.0413778	0.171404	0.289439	0.119867	0.222207	-0.077029	-0.204616
1422960_at		1	94224	Srd5a2	steroid 5 alpha-reductase 2	-0.279553	-0.315159	-0.178698	0.0800782	0.118164	0.201121	0.296372	0.0762723	-0.165765
1422968_at		1	27399	Ihpk1	inositol hexaphosphate kinase 1	-0.296969	-0.370421	-0.0929482	0.196908	0.238085	0.208205	0.292593	-0.07542	-0.234004
1422969_s_at		1	27399	Ihpk1	inositol hexaphosphate kinase 1	-0.32618	-0.388432	-0.0314607	0.228624	0.277997	0.181135	0.265792	-0.0335434	-0.360333
1422977_at		1	14724	Gp1bb	glycoprotein Ib, beta polypeptide	-0.440097	-0.471823	-0.148681	0.185378	0.40216	0.182774	0.342259	0.0502656	-0.345784
1422985_at	161040_at	1	14362	Fzd1	frizzled homolog 1 (Drosophila)	-0.270497	-0.341544	-0.0935744	0.157847	0.201742	0.13742	0.281239	-0.00587594	-0.350283
1423077_at		1	66616	Snx9	sorting nexin 9	-0.372204	-0.350899	-0.207432	0.12848	0.239254	0.175571	0.269962	0.0504924	-0.170532
1423086_at		1	18145	Npc1	Niemann Pick type C1	-0.288881	-0.344092	-0.0516793	0.193678	0.262371	0.183457	0.262848	-0.00318116	-0.229785
1423169_at		1	24074	Taf7	TAF7 RNA polymerase II, TATA box binding protein (TBP)-associated factor	-0.285734	-0.363038	-0.136424	0.149096	0.284586	0.10482	0.279885	0.0100089	-0.464121
1423176_at	99532_at	1	22057	Tob1	transducer of ErbB-2.1	-0.285055	-0.337985	-0.122799	0.167382	0.218681	0.193831	0.295235	0.0873131	-0.130078
1423187_at	96840_at	1	93739	Gabarapl2	gamma-aminobutyric acid (GABA-A) receptor-associated protein-like 2	-0.356496	-0.353337	-0.0784177	0.199083	0.311126	0.176514	0.23794	-0.0223862	-0.178116
1423255_at		1	66290	Atp6v1g1	ATPase, H+ transporting, lysosomal V1 subunit G1	-0.308035	-0.327218	-0.072619	0.189795	0.300462	0.147321	0.25943	-0.0350964	-0.329939
1423256_a_at	96281_at	1	66290 /// 666030 /// 671155 /// 671196	Atp6v1g1 /// EG666030 /// LOC671155 /// LOC671196	ATPase, H+ transporting, lysosomal V1 subunit G1 /// predicted gene, EG666030 //	-0.296695	-0.286631	0.0146151	0.186706	0.250508	0.204088	0.266138	0.10332	-0.260309
1423259_at		1	15904	Id4	inhibitor of DNA binding 4	-0.286715	-0.313974	-0.044196	0.158841	0.258758	0.216442	0.236555	0.170039	-0.438536
1423276_at		1	106347	Ildr1	immunoglobulin-like domain containing receptor 1	-0.337676	-0.386379	-0.232846	0.0606658	0.157113	0.156842	0.257765	0.360076	-0.252816
1423354_at		1	67474	Snap29	synaptosomal-associated protein	-0.274113	-0.317241	-0.142975	0.17097	0.258095	0.155622	0.260793	-0.0486714	-0.402934
1423355_at		1	67474	Snap29	synaptosomal-associated protein	-0.318207	-0.317749	-0.157548	0.188586	0.290546	0.144424	0.269654	-0.0674366	-0.290715
1423364_a_at	101894_s_at	1	14339	Aktip	thymoma viral proto-oncogene 1 interacting protein	-0.437202	-0.464136	-0.166231	0.202931	0.380547	0.20975	0.347037	-0.0834025	-0.258428
1423413_at		1	17988	Ndrg1	N-myc downstream regulated gene 1	-0.431686	-0.48474	-0.385255	0.0287044	0.229745	0.172803	0.228913	0.390863	-0.100521
1423542_at		1	23993	Klk7	kallikrein related-peptidase 7 (chymotryptic, stratum corneum)	-0.361729	-0.376913	-0.00831537	0.197084	0.279692	0.24274	0.277633	0.178141	-0.203488
1423549_at		1	55963	Slc1a4	solute carrier family 1 (glutamate/neutral amino acid transporter), member 4	-0.342378	-0.33849	-0.135956	0.197985	0.238038	0.162444	0.256574	0.0181163	-0.408195
1423570_at	160612_at	1	11307	Abcg1	ATP-binding cassette, sub-family G (WHITE), member 1	-0.520672	-0.527633	-0.255411	0.164478	0.36202	0.254351	0.440276	0.235627	-0.185864
1423588_at		1	68089	Arpc4	actin related protein 2/3 complex, subunit 4	-0.259864	-0.294433	-0.12321	0.165466	0.244038	0.171718	0.244922	-0.10211	-0.25496
1423635_at		1	12156	Bmp2	bone morphogenetic protein 2	-0.362743	-0.426182	-0.0339667	0.13374	0.22999	0.264328	0.268988	0.372266	-0.180922
1423653_at	93798_at	1	11928	Atp1a1	ATPase, Na+/K+ transporting, alpha 1 polypeptide	-0.26042	-0.341113	0.0101376	0.213844	0.316931	0.180444	0.236245	0.119615	-0.305458
1423690_s_at		1	67839	Gpsm1	G-protein signalling modulator 1 (AGS3-like, C. elegans)	-0.526169	-0.568975	-0.367168	0.109435	0.275206	0.174501	0.376717	0.419429	-0.290927
1423739_x_at		1	11804	Aplp2	amyloid beta (A4) precursor-like protein 2	-0.276193	-0.307394	-0.109555	0.155428	0.236868	0.154933	0.232604	0.00743735	-0.190531
1423854_a_at	95418_at	1	68939	Rasl11b	RAS-like, family 11, member B	-0.247375	-0.341801	-0.266271	0.14668	0.255232	0.190919	0.299776	0.161063	-0.474055
1423861_at		1	71801	Plekhf2	pleckstrin homology domain containing, family F (with FYVE domain) member 2	-0.285703	-0.349741	-0.0606192	0.159074	0.239234	0.176281	0.242672	0.0383261	-0.249123
1423862_at		1	71801	Plekhf2	pleckstrin homology domain containing, family F (with FYVE domain) member 2	-0.282224	-0.308741	-0.127656	0.186998	0.294898	0.146856	0.238888	-0.13848	-0.356499
1423890_x_at		1	11931	Atp1b1	ATPase, Na+/K+ transporting, beta 1 polypeptide	-0.417514	-0.362366	-0.365615	0.0501567	0.234606	0.226941	0.240932	0.457809	0.187304
1423938_at	101916_at	1	217325	Llgl2	lethal giant larvae homolog 2 (Drosophila)	-0.269	-0.342964	-0.0614196	0.201357	0.240769	0.215676	0.256123	0.0597315	-0.191295
1423962_at	104612_g_at	1	226757	Wdr26	WD repeat domain 26	-0.293329	-0.374865	-0.155961	0.175614	0.236891	0.148183	0.267042	0.0520858	-0.270637
1423996_a_at		1	16190	Il4ra	interleukin 4 receptor, alpha	-0.495231	-0.616657	-0.392842	0.212696	0.398551	0.218371	0.38925	0.251001	-0.269828
1424030_at		1	195733	Grhl1	grainyhead-like 1 (Drosophila)	-0.352358	-0.337999	-0.0234349	0.204566	0.289869	0.184563	0.264344	-0.0159865	-0.311584
1424065_at	104065_at	1	192193	Edem1	ER degradation enhancer, mannosidase alpha-like 1	-0.224564	-0.326149	-0.16671	0.215814	0.173973	0.181872	0.275699	-0.0272252	-0.233704
1424076_at		1	66569	Gdpd1	glycerophosphodiester phosphodiesterase domain containing 1	-0.578854	-0.594817	-0.277681	0.177388	0.435853	0.139375	0.390706	0.022258	-0.297238
1424097_at		1	74559	Elovl7	ELOVL family member 7, elongation of long chain fatty acids (yeast)	-0.293411	-0.373791	-0.0501563	0.0809563	0.16936	0.160034	0.19966	0.238303	-0.104735
1424127_at		1	14049	Eya2	eyes absent 2 homolog (Drosophila)	-0.323869	-0.343055	-0.206042	0.150764	0.227452	0.204572	0.288045	0.290813	-0.472217
1424162_at		1	72169	Trim29	tripartite motif protein 29	-0.275941	-0.339964	-0.137693	0.161695	0.223391	0.187018	0.244482	0.105667	-0.142541
1424220_a_at		1	53627	Porcn	porcupine homolog (Drosophila)	-0.354902	-0.389144	-0.148365	0.195508	0.303281	0.187122	0.308777	0.0166479	-0.378174
1424276_at		1	74718	Snx16	sorting nexin 16	-0.302636	-0.341455	-0.065996	0.163853	0.284102	0.162252	0.256809	-0.00619381	-0.299395
1424303_at		1	211896	Depdc7	DEP domain containing 7	-0.284442	-0.340253	-0.235643	-0.0084681	0.0717901	0.155068	0.204398	0.529429	0.154135
1424318_at		1	216551	1110067D22Rik	RIKEN cDNA 1110067D22 gene	-0.335276	-0.319575	-0.132944	0.199473	0.280733	0.190689	0.26775	-0.0590778	-0.232341
1424367_a_at		1	26557	Homer2	homer homolog 2 (Drosophila)	-0.366767	-0.413855	-0.00616451	0.130535	0.146613	0.215489	0.156472	0.386302	0.0742677
1424420_at		1	72278	Ccpg1	cell cycle progression 1	-0.320539	-0.345104	-0.0690736	0.163162	0.242025	0.167394	0.254466	0.0790895	-0.22603
1424477_at		1	231832	BC019731	cDNA sequence BC019731	-0.274379	-0.365846	-0.104665	0.126816	0.230344	0.166731	0.245502	0.121359	-0.217596
1424584_a_at		1	74334	Ranbp10	RAN binding protein 10	-0.300193	-0.384288	-0.0755703	0.206419	0.31332	0.196395	0.239053	0.0635857	-0.25281
1424595_at	103816_at	1	16456	F11r	F11 receptor	-0.244855	-0.338588	-0.0958875	0.226328	0.208017	0.194687	0.285079	0.0122939	-0.266504
1424607_a_at		1	544818 /// 80744	BC003993 /// LOC544818	cDNA sequence BC003993 /// hypothetical LOC544818	-0.484818	-0.529443	0.216776	0.15084	0.237716	0.225944	0.246066	0.227428	0.102769
1424609_a_at	102348_at	1	544818 /// 80744	BC003993 /// LOC544818	cDNA sequence BC003993 /// hypothetical LOC544818	-0.488122	-0.545678	0.0401442	0.0910858	0.0653594	0.219013	0.308731	0.317527	0.369747
1424612_at		1	223473	Npal2	NIPA-like domain containing 2	-0.373776	-0.377432	-0.0736367	0.192345	0.276649	0.161827	0.265869	0.0704881	-0.220798
1424757_at	93004_r_at	1	235044	BC018242	cDNA sequence BC018242	-0.313984	-0.338341	-0.143251	0.192026	0.237666	0.110481	0.355026	-0.0420685	-0.426218
1424759_at		1	66412	Arrdc4	arrestin domain containing 4	-0.304836	-0.3578	-0.0792006	0.189146	0.252206	0.149407	0.247743	-0.0420895	-0.194421
1424809_at		1	224912	Crb3	crumbs homolog 3 (Drosophila)	-0.336519	-0.388058	-0.069438	0.19176	0.287881	0.194133	0.292468	0.0155421	-0.462331
1424866_at		1	216835	Usp43	ubiquitin specific peptidase 43	-0.294812	-0.321716	-0.0793896	0.176597	0.224491	0.191211	0.263294	-0.0342527	-0.399452
1424924_at		1	140740	Sec63	SEC63-like (S. cerevisiae)	-0.238641	-0.29023	-0.0735372	0.149309	0.258394	0.180856	0.255826	0.0569855	-0.299556
1424950_at		1	20682	Sox9	SRY-box containing gene 9	-0.331709	-0.354473	-0.266969	0.0287924	0.102087	0.22195	0.228329	0.492714	-0.296157
1425035_s_at		1	54427	Dnmt3l	DNA (cytosine-5-)-methyltransferase 3-like	-0.281611	-0.311801	-0.14839	0.143082	0.325965	0.222205	0.305995	-0.0569668	-0.352434
1425088_at		1	20276	Scnn1a	sodium channel, nonvoltage-gated, type I, alpha	-0.341614	-0.356838	-0.0953518	0.17751	0.262891	0.232678	0.255687	0.0912864	-0.113218
1425108_a_at	94423_at	1	207818	BC004728	cDNA sequence BC004728	-0.323017	-0.363248	-0.0339731	0.168578	0.25339	0.180015	0.253161	0.0359292	-0.122008
1425115_at		1	19647	Rbbp6	retinoblastoma binding protein 6	-0.537392	-0.486292	-0.230488	0.150452	0.359524	0.157959	0.318903	0.159787	-0.363258
1425199_a_at		1	226352	Epb4.1l5	erythrocyte protein band 4.1-like 5	-0.366227	-0.414747	-0.0150718	0.235868	0.310424	0.211873	0.277007	-0.0891591	-0.312029
1425233_at		1	78354	2210407C18Rik	RIKEN cDNA 2210407C18 gene	-0.502341	-0.530041	-0.345545	0.111355	0.37086	0.245459	0.391039	0.292122	-0.421256
1425240_at		1	224893	BC011426	cDNA sequence BC011426	-0.354274	-0.328764	-0.0169621	0.164237	0.236343	0.13392	0.256091	0.067032	-0.327456
1425276_at	101325_r_at	1	14123	Fbs1	fibrosin 1	-0.198805	-0.373292	-0.113991	0.131003	0.208687	0.193365	0.282281	0.140398	-0.459834
1425290_at		1	68159	Stx19	syntaxin 19	-0.313367	-0.336237	0.000898316	0.20716	0.255908	0.188148	0.277264	-0.0792897	-0.0818659
1425452_s_at		1	105005 /// 19271	AW125753 /// Ptprj	protein tyrosine phosphatase, receptor type, J /// expressed sequence AW125753	-0.347981	-0.349808	-0.0985985	0.14924	0.213938	0.170223	0.241354	0.143286	-0.309784
1425456_a_at		1	26397	Map2k3	mitogen activated protein kinase kinase 3	-0.295541	-0.352743	-0.218881	0.16103	0.2374	0.171522	0.280197	0.129724	-0.136449
1425493_at	92767_at	1	12166	Bmpr1a	bone morphogenetic protein receptor, type 1A	-0.257242	-0.354766	-0.192621	0.194533	0.184802	0.146361	0.329971	0.00564229	-0.404827
1425494_s_at		1	12166	Bmpr1a	bone morphogenetic protein receptor, type 1A	-0.298897	-0.343116	-0.161114	0.184549	0.287704	0.142963	0.228285	-0.0162311	-0.44192
1425518_at		1	56508	Rapgef4	Rap guanine nucleotide exchange factor (GEF) 4	-0.392987	-0.365912	-0.0571322	0.194041	0.246139	0.132424	0.223567	0.207285	-0.223344
1425539_a_at		1	20168	Rtn3	reticulon 3	-0.290673	-0.346568	-0.120036	0.17591	0.256196	0.154165	0.241964	-0.00360864	-0.310385
1425553_s_at	97551_at	1	29816	Hip1r	huntingtin interacting protein 1 related	-0.270531	-0.387646	-0.029271	0.163978	0.167169	0.253086	0.339215	0.268758	-0.325626
1425619_s_at		1	13511	Dsg2	desmoglein 2	-0.369635	-0.431116	-0.195799	0.179156	0.375324	0.186762	0.328841	0.00619552	-0.524082
1425659_at		1	216810	Tom1l2	target of myb1-like 2 (chicken)	-0.310309	-0.375142	-0.11325	0.244913	0.226491	0.173987	0.255402	-0.118449	-0.22975
1425660_at	95393_at	1	228662	Btbd3	BTB (POZ) domain containing 3	-0.269174	-0.384535	-0.124156	0.174504	0.286179	0.163045	0.205857	-0.115303	-0.091215
1425663_at		1	16181	Il1rn	interleukin 1 receptor antagonist	-0.418876	-0.429562	-0.188653	0.0343801	0.155385	0.181753	0.235392	0.373746	0.0473856
1425701_a_at		1	50780	Rgs3	regulator of G-protein signaling 3	-0.219084	-0.384069	-0.203191	0.18861	0.296427	0.165925	0.253185	-0.0560145	-0.343398
1425779_a_at		1	21380	Tbx1	T-box 1	-0.254673	-0.280473	0.0550906	0.155356	0.253941	0.170294	0.230474	0.101594	-0.655394
1425858_at		1	22192	Ube2m	ubiquitin-conjugating enzyme E2M (UBC12 homolog, yeast)	-0.299799	-0.352044	-0.190892	0.146393	0.179128	0.180002	0.309205	-0.0596703	-0.163998
1425964_x_at		1	15507	Hspb1	heat shock protein 1	-0.323021	-0.403524	-0.225018	0.129188	0.177701	0.201642	0.263622	0.184447	-0.0272277
1426009_a_at		1	18720	Pip5k1a	phosphatidylinositol-4-phosphate 5-kinase, type 1 alpha	-0.423429	-0.498446	-0.297544	0.073285	0.475245	0.201495	0.395764	0.216041	-0.612892
1426013_s_at		1	69217	Plekha4	pleckstrin homology domain containing, family A (phosphoinositide binding specif	-0.303193	-0.372506	-0.142607	0.219517	0.259395	0.158845	0.254118	-0.151145	-0.109505
1426044_a_at		1	18761	Prkcq	protein kinase C, theta	-0.326936	-0.346026	-0.10563	0.206539	0.318873	0.138683	0.237727	-0.133134	0.0185212
1426268_at		1	231293	C130090K23Rik	RIKEN cDNA C130090K23 gene	-0.356184	-0.449022	-0.207703	0.120257	0.311627	0.234724	0.284727	0.371261	-0.458156
1426315_a_at		1	230279	6330416G13Rik	RIKEN cDNA 6330416G13 gene	-0.310272	-0.298329	-0.107162	0.17781	0.28337	0.151592	0.246345	-0.112025	-0.245804
1426331_a_at		1	232288	Frmd4b	FERM domain containing 4B	-0.416434	-0.458286	-0.265265	0.100451	0.212605	0.117051	0.24556	0.197373	-0.186744
1426368_at		1	74030	Rin2	Ras and Rab interactor 2	-0.595423	-0.590536	-0.29145	0.151096	0.359795	0.155399	0.370488	0.347688	-0.279833
1426436_at	103916_at	1	233806	Tmem159	transmembrane protein 159	-0.463638	-0.397736	-0.03803	0.176506	0.261237	0.158502	0.286254	0.0119389	0.00657229
1426540_at		1	71946	Endod1	endonuclease domain containing 1	-0.328557	-0.365581	-0.121079	0.213794	0.310037	0.205069	0.272812	0.0963745	-0.277635
1426542_at		1	71946	Endod1	endonuclease domain containing 1	-0.28289	-0.313989	-0.0405614	0.241186	0.180733	0.208155	0.265873	0.0366577	-0.277171
1426624_a_at	96615_at	1	66090	Ypel3	yippee-like 3 (Drosophila)	-0.368722	-0.524612	-0.209352	0.0422938	0.246244	0.178036	0.273826	0.434063	-0.0533807
1426711_at		1	234076	Tmco3	transmembrane and coiled-coil domains 3	-0.319048	-0.331112	-0.130605	0.163326	0.240201	0.187954	0.236801	-0.0545166	-0.165708
1426724_at		1	71994	Cnn3	calponin 3, acidic	-0.281871	-0.325318	-0.140159	0.201225	0.277019	0.158424	0.254134	-0.0908284	-0.360035
1426734_at		1	224093	BC022623	cDNA sequence BC022623	-0.40646	-0.368753	-0.0135045	0.271678	0.277151	0.228294	0.281304	0.0375195	-0.28837
1426750_at	95637_at	1	286940	Flnb	filamin, beta	-0.292641	-0.304043	-0.227505	0.0172283	0.168518	0.148936	0.230171	0.364593	-0.200087
1426766_at		1	103712	6330403K07Rik	RIKEN cDNA 6330403K07 gene	-0.285126	-0.289343	-0.0888451	0.120401	0.278783	0.180127	0.242145	0.0338011	-0.329065
1426782_at	103332_at	1	70693	Gpr125	G protein-coupled receptor 125	-0.290957	-0.345801	-0.0655639	0.132567	0.192655	0.200151	0.287073	0.186317	-0.267016
1426806_at		1	109019	Obfc2a	oligonucleotide/oligosaccharide-binding fold containing 2A	-0.409376	-0.377666	-0.422679	0.00677662	0.253256	0.120258	0.28643	0.252854	-0.140487
1426835_at		1	75624	Metap1	methionyl aminopeptidase 1	-0.329372	-0.355362	-0.0960523	0.223201	0.285018	0.173412	0.253664	0.108544	-0.471734
1426843_at	103988_at	1	329015	1810013C15Rik	RIKEN cDNA 1810013C15 gene	-0.305689	-0.358114	-0.0949894	0.172081	0.270556	0.204845	0.277537	0.191293	-0.290665
1426858_at	160828_at	1	16324	Inhbb	inhibin beta-B	-0.298509	-0.401606	-0.141059	0.0380624	0.0645149	0.250426	0.308458	0.695425	-0.296179
1426859_at		1	16324	Inhbb	inhibin beta-B	-0.268895	-0.390619	-0.300939	0.0281022	0.111432	0.190807	0.203597	0.522088	-0.0809117
1426887_at		1	58242	Nudt11	nudix (nucleoside diphosphate linked moiety X)-type motif 11	-0.3909	-0.369867	-0.244171	0.138166	0.352765	0.209241	0.281262	0.249598	-0.522007
1427029_at	93480_at	1	78558	Htra3	HtrA serine peptidase 3	-0.328246	-0.436311	-0.339626	0.0177978	0.138634	0.156149	0.228633	0.245688	-0.00209826
1427032_at	100905_at	1	67345	Herc4	hect domain and RLD 4	-0.277216	-0.388165	-0.180271	0.198073	0.293684	0.179635	0.267523	-0.111636	-0.23239
1427079_at		1	100732	Mapre3	microtubule-associated protein, RP/EB family, member 3	-0.468899	-0.517194	-0.275644	0.174594	0.439295	0.24776	0.408785	0.145284	-0.316019
1427126_at	100946_at	1	15511	Hspa1b	heat shock protein 1B	-0.368801	-0.3982	-0.313491	0.061461	0.164304	0.213684	0.229792	0.377607	0.18842
1427127_x_at		1	15511	Hspa1b	heat shock protein 1B	-0.304455	-0.342905	-0.196003	0.145489	0.292661	0.174907	0.18704	0.15274	-0.0758641
1427196_at		1	69847	Wnk4	WNK lysine deficient protein kinase 4	-0.432476	-0.391548	-0.129742	0.152344	0.313006	0.193148	0.319712	0.105959	-0.289429
1427234_at		1	229658	Vangl1	vang-like 1 (van gogh, Drosophila)	-0.303847	-0.328972	-0.0810663	0.178114	0.253701	0.178496	0.256006	0.0122049	-0.294591
1427271_at		1	235132	Zbtb44	zinc finger and BTB domain containing 44	-0.275684	-0.336641	-0.0503964	0.174212	0.27742	0.211792	0.278831	0.147108	-0.331079
1427385_s_at	92280_at	1	109711	Actn1	actinin, alpha 1	-0.276078	-0.513188	-0.179655	0.0835815	0.134751	0.200853	0.309467	0.457992	-0.389596
1427405_s_at		1	52055	Rab11fip5	RAB11 family interacting protein 5 (class I)	-0.331603	-0.409486	-0.254144	0.0495517	0.101357	0.0762398	0.229435	0.286954	0.208217
1427492_at		1	69693	Pof1b	premature ovarian failure 1B	-0.312758	-0.381462	-0.0715721	0.0714963	0.16821	0.121142	0.192041	0.196674	0.00782041
1427562_a_at		1	18750	Prkca	protein kinase C, alpha	-0.34482	-0.375976	-0.192424	0.165324	0.324681	0.166855	0.281874	0.0356052	-0.412451
1427678_at		1	116811	Zim3	zinc finger, imprinted 3	-0.314451	-0.327727	-0.10967	0.21707	0.271336	0.137029	0.249207	-0.0830909	-0.0766615
1427683_at		1	13654	Egr2	early growth response 2	-0.321162	-0.328317	0.0569922	0.223501	0.273916	0.280015	0.278892	0.139443	-0.368739
1427692_a_at		1	12361	Cask	calcium/calmodulin-dependent serine protein kinase (MAGUK family)	-0.519673	-0.59483	-0.265296	0.160998	0.411834	0.109394	0.40551	0.177966	-0.504492
1427878_at	97242_at	1	66060	0610010O12Rik	RIKEN cDNA 0610010O12 gene	-0.288221	-0.382808	-0.301179	0.106251	0.109371	0.130953	0.226532	0.148937	0.207061
1427879_at		1	69171	1810031K17Rik	RIKEN cDNA 1810031K17 gene	-0.338887	-0.370022	-0.0751419	0.189139	0.277889	0.215709	0.273988	0.00203938	-0.16011
1427894_at		1	246154	Vasn	vasorin	-0.547379	-0.537374	-0.250227	0.164225	0.341525	0.187947	0.374976	0.196476	-0.222774
1427924_at		1	67727	Stx17	syntaxin 17	-0.295072	-0.345033	-0.141421	0.171438	0.233905	0.139803	0.263499	-0.081915	-0.302976
1427942_at		1	237504	Pamci	peptidylglycine alpha-amidating monooxygenase COOH-terminal interactor	-0.329628	-0.319776	-0.111576	0.160949	0.313823	0.153477	0.252651	0.12287	-0.473587
1427967_at		1	14270	Srgap2	SLIT-ROBO Rho GTPase activating protein 2	-0.332647	-0.413827	-0.297678	0.109981	0.150734	0.155288	0.335499	0.0532053	-0.0727476
1428037_at		1	246190	Otoa	otoancorin	-0.362616	-0.31086	-0.195661	0.0187309	0.0891109	0.120694	0.286089	0.355817	-0.180741
1428195_at		1	74340	4631427C17Rik	RIKEN cDNA 4631427C17 gene	-0.366102	-0.482875	-0.0782977	0.198824	0.296929	0.128787	0.289981	-0.0663363	-0.254186
1428253_at		1	68942	Chmp2b	chromatin modifying protein 2B	-0.286084	-0.34566	-0.159279	0.165705	0.243682	0.170511	0.250637	0.0672361	-0.233393
1428308_at	92806_at	1	68559	Pdrg1	p53 and DNA damage regulated 1	-0.38772	-0.31566	-0.0410411	0.159912	0.251892	0.189133	0.206336	0.105647	-0.168623
1428330_at		1	70028	Dopey2	dopey family member 2	-0.306679	-0.381183	-0.196675	0.00736988	0.237697	0.152831	0.189964	0.207532	0.0576229
1428355_at		1	74309	Osbp2	oxysterol binding protein 2	-0.305202	-0.357419	-0.040986	0.228683	0.227559	0.205346	0.246573	-0.0314838	-0.203177
1428419_at		1	71423	5430411K18Rik	RIKEN cDNA 5430411K18 gene	-0.333415	-0.377954	-0.110635	0.19001	0.285301	0.177734	0.253269	0.048568	-0.186186
1428485_at	103905_at	1	76459	Car12	carbonic anyhydrase 12	-0.288123	-0.326243	-0.216996	-0.0325308	0.182086	0.247938	0.377877	0.88532	-0.592905
1428513_at		1	67488	Calcoco1	calcium binding and coiled coil domain 1	-0.388698	-0.449641	-0.267881	0.0899407	0.297072	0.163428	0.287417	0.276682	-0.137071
1428547_at		1	23959	Nt5e	5' nucleotidase, ecto	-0.257567	-0.322643	-0.117874	0.164622	0.23063	0.140596	0.230131	-0.0844701	-0.202327
1428585_at	104578_f_at	1	109711	Actn1	actinin, alpha 1	-0.360732	-0.369407	-0.120974	0.153096	0.250595	0.19633	0.243357	0.19501	-0.190794
1428592_s_at	102776_at	1	74841	Usp38	ubiquitin specific peptidase 38	-0.385108	-0.388924	-0.0130954	0.211443	0.354531	0.201219	0.299503	-0.00845323	-0.523401
1428623_at		1	18844	Plxna1	plexin A1	-0.30462	-0.292643	-0.111394	0.145352	0.242964	0.171413	0.252079	0.0440306	-0.38725
1428643_at		1	107895	Mgat5	mannoside acetylglucosaminyltransferase 5	-0.288604	-0.34277	-0.0658402	0.173602	0.241933	0.188945	0.271869	0.0763369	-0.452468
1428671_at		1	72275	2200002D01Rik	RIKEN cDNA 2200002D01 gene	-0.368437	-0.38128	-0.185354	0.056145	0.234672	0.248355	0.284201	0.254241	0.052264
1428701_at		1	71740	Pvrl4	poliovirus receptor-related 4	-0.360328	-0.357471	-0.0396768	0.222174	0.268436	0.214706	0.29822	-0.0496746	-0.295609
1428731_at		1	78787	Usp54	ubiquitin specific peptidase 54	-0.494306	-0.529169	-0.325861	0.0252109	0.199095	0.150816	0.322726	0.268209	-0.0306625
1428736_at		1	107022	Gramd3	GRAM domain containing 3	-0.330598	-0.374543	-0.149256	0.074639	0.18552	0.150275	0.236258	0.218096	-0.0941766
1428791_at	100528_at	1	22214	Ube2h	ubiquitin-conjugating enzyme E2H	-0.302135	-0.35902	-0.191859	0.0260423	0.14136	0.159456	0.235193	0.30161	0.0335694
1428826_at		1	14536	Nr6a1	nuclear receptor subfamily 6, group A, member 1	-0.328854	-0.35996	-0.0968832	0.174888	0.2878	0.179397	0.288501	-0.0483765	-0.268625
1428834_at		1	319520	Dusp4	dual specificity phosphatase 4	-0.262571	-0.282748	-0.0897187	0.147885	0.190628	0.219208	0.272936	0.201258	-0.415246
1428851_at		1	66895	1300014I06Rik	RIKEN cDNA 1300014I06 gene	-0.415554	-0.420984	-0.035523	0.228722	0.29437	0.206404	0.292088	-0.000211312	-0.437427
1428864_at		1	71434	5530400B01Rik	RIKEN cDNA 5530400B01 gene	-0.3356	-0.373045	-0.232078	0.177399	0.249537	0.152419	0.281177	0.105225	-0.264142
1428882_at		1	74781	Wipi2	WD repeat domain, phosphoinositide interacting 2	-0.314811	-0.375901	-0.057024	0.186929	0.291457	0.191957	0.303012	-0.0845807	-0.288317
1428961_a_at		1	53609	Sfrs16	splicing factor, arginine/serine-rich 16 (suppressor-of-white-apricot homolog, D	-0.292249	-0.259059	-0.0813631	0.151403	0.226478	0.175635	0.237686	0.149292	-0.292566
1429049_at		1	74137	Nuak2	NUAK family, SNF1-like kinase, 2	-0.314181	-0.421772	-0.236897	0.0370799	0.225106	0.217903	0.292242	0.335414	-0.0699449
1429106_at		1	70857	4921509J17Rik	RIKEN cDNA 4921509J17 gene	-0.302953	-0.337057	-0.124426	0.104039	0.180853	0.147056	0.250053	0.246397	-0.266659
1429392_at		1	68970	Wdr40a	WD repeat domain 40A	-0.288415	-0.370783	-0.0873841	0.188732	0.225155	0.145396	0.221613	-0.0352377	-0.184055
1429460_at		1	78249	Gpr115	G protein-coupled receptor 115	-0.342559	-0.360702	-0.0372165	0.220669	0.294312	0.206511	0.257123	0.044628	-0.21359
1429501_s_at		1	19042	Ppm1a	protein phosphatase 1A, magnesium dependent, alpha isoform	-0.322352	-0.368058	-0.159327	0.156971	0.282274	0.144579	0.275789	-0.000291459	-0.374274
1429573_at		1	70887	Dmrtc1a	DMRT-like family C1a	-0.294292	-0.355844	-0.0328447	0.136896	0.321513	0.0948235	0.176339	0.143135	-0.281279
1429574_at	160884_at	1	69454	Clic3	chloride intracellular channel 3	-0.236825	-0.477582	-0.0259508	0.000278989	0.0802465	0.17417	0.0501952	0.472768	-0.0109528
1429602_at		1	69655	Cd164l2	CD164 sialomucin-like 2	-0.29718	-0.347274	-0.128116	0.203814	0.299168	0.191557	0.28061	0.0652942	-0.322782
1429796_at		1	545156	Kalrn	kalirin, RhoGEF kinase	-0.261435	-0.327496	0.0101568	0.163753	0.287052	0.205349	0.248179	0.105886	-0.346158
1429870_at		1	665113	Tnik	TRAF2 and NCK interacting kinase	-0.366442	-0.38966	-0.00499354	0.201736	0.276896	0.192712	0.301784	0.0825661	-0.439679
1430171_at		1	58249	Fibp	fibroblast growth factor (acidic) intracellular binding protein	-0.305687	-0.394177	-0.202296	0.113204	0.14816	0.170734	0.242578	-0.0594091	-0.0356107
1430186_at		1	69592	Odam	odontogenic, ameloblast asssociated	-0.295709	-0.311007	-0.0836244	0.14212	0.27015	0.218751	0.228075	0.0522899	-0.171366
1430221_at		1	71583	9130008F23Rik	RIKEN cDNA 9130008F23 gene	-0.334312	-0.33759	-0.0396399	0.176304	0.253557	0.155359	0.234774	-0.0765058	-0.255669
1430232_at		1	71017	4933407E14Rik	RIKEN cDNA 4933407E14 gene	-0.370924	-0.353338	-0.151358	0.110381	0.0925773	0.138026	0.29043	0.182508	-0.136191
1430256_at		1	69553	2310033K02Rik	RIKEN cDNA 2310033K02 gene	-0.328314	-0.293107	-0.233731	-0.00766811	0.0808668	0.204671	0.154004	0.418397	0.0699572
1430357_at		1	15081	H3f3b	H3 histone, family 3B	-0.349668	-0.399397	0.0433193	0.268315	0.225364	0.249508	0.281185	0.193711	-0.331976
1430493_at		1	70407	2310061G22Rik	RIKEN cDNA 2310061G22 gene	-0.438804	-0.503594	-0.315118	0.00489373	0.268017	0.199253	0.307876	0.481851	-0.426832
1430520_at		1	66871	Cpne8	copine VIII	-0.42539	-0.404346	-0.213723	0.0420078	0.177883	0.251801	0.296889	0.673254	-0.333721
1430521_s_at		1	66871	Cpne8	copine VIII	-0.325282	-0.376755	-0.0695812	0.0973879	0.233755	0.255936	0.240126	0.451012	-0.368427
1430550_at		1	78753	Lipl3	lipase-like, ab-hydrolase domain containing 3	-0.34932	-0.354468	0.0405014	0.178578	0.2101	0.112015	0.221408	0.0955233	-0.135911
1430551_s_at		1	78753	Lipl3	lipase-like, ab-hydrolase domain containing 3	-0.339299	-0.369912	0.059869	0.0829737	0.092062	0.0673128	0.173777	0.346016	0.0581356
1430594_at		1	75767	Rab11fip1	RAB11 family interacting protein 1 (class I)	-0.297802	-0.388153	-0.139617	0.178983	0.196322	0.188702	0.265843	0.0286196	-0.113153
1430655_at		1	70800	4631405K08Rik	RIKEN cDNA 4631405K08 gene	-0.465819	-0.387997	-0.350237	-0.0501178	0.171525	0.146135	0.250785	0.455366	-0.0045055
1430777_a_at		1	66629	Golph3	golgi phosphoprotein 3	-0.302495	-0.370998	-0.121607	0.215989	0.169343	0.103968	0.281706	0.0415804	-0.236479
1430780_a_at		1	29858	Pmm1	phosphomannomutase 1	-0.264777	-0.355331	-0.149833	0.181391	0.245227	0.15313	0.239584	0.0877024	-0.250087
1430781_at		1	78801	Ak7	adenylate kinase 7	-0.320772	-0.268022	-0.122174	0.179003	0.222772	0.227615	0.225809	0.141417	-0.323469
1431035_at		1	208846	Daam1	dishevelled associated activator of morphogenesis 1	-0.299098	-0.357169	-0.11734	0.223125	0.265629	0.158974	0.245985	-0.0878485	-0.309461
1431061_s_at		1	67245	Peli1	pellino 1	-0.336734	-0.409791	-0.168223	0.180024	0.259083	0.156232	0.263375	0.100805	-0.422832
1431170_at		1	13638	Efna3	ephrin A3	-0.364971	-0.368538	-0.141208	0.0429582	0.141103	0.180899	0.196231	0.335302	-0.0441743
1431176_at		1	66371	Chmp4c	chromatin modifying protein 4C	-0.577324	-0.571835	-0.180646	0.168065	0.361311	0.199109	0.345647	0.185621	-0.20084
1431188_a_at	103578_at	1	21968 /// 545878	EG545878 /// Tom1	target of myb1 homolog (chicken) /// predicted gene, EG545878	-0.356089	-0.38278	-0.0713043	0.184777	0.22467	0.197345	0.282759	0.0832526	-0.220857
1431238_at		1	66943	Pqlc1	PQ loop repeat containing 1	-0.277374	-0.32469	-0.178709	0.17927	0.232329	0.182312	0.300502	-0.0745573	-0.251546
1431304_a_at		1	57439	Tmem183a	transmembrane protein 183A	-0.26175	-0.325912	-0.12382	0.156092	0.248219	0.110381	0.254108	-0.0463695	-0.439325
1431320_a_at		1	17918	Myo5a	myosin Va	-0.348405	-0.355139	-0.142283	0.196417	0.302905	0.150726	0.275642	-0.161454	-0.18896
1431334_a_at		1	66787	4933433P14Rik	RIKEN cDNA 4933433P14 gene	-0.286035	-0.367706	-0.0395966	0.185278	0.238618	0.170716	0.250512	0.0187649	-0.249144
1431530_a_at		1	56224	Tspan5	tetraspanin 5	-0.361721	-0.466369	-0.191973	0.186954	0.303697	0.192207	0.307972	0.0945063	-0.32393
1431715_a_at		1	16882	Lig3	ligase III, DNA, ATP-dependent	-0.308902	-0.419458	-0.0050061	0.201106	0.143876	0.122052	0.320503	0.00451078	-0.282549
1431748_a_at		1	67338	Rffl	ring finger and FYVE like domain containing protein	-0.359989	-0.404468	-0.176899	0.215402	0.285172	0.147637	0.338138	-0.0821238	-0.387089
1431760_a_at		1	68112	Sdccag3	serologically defined colon cancer antigen 3	-0.309948	-0.408861	-0.122993	0.195391	0.273507	0.141732	0.257703	-0.0412339	-0.359441
1431892_a_at		1	72469	Plcd3	phospholipase C, delta 3	-0.340518	-0.34121	-0.124277	0.0110309	0.131315	0.177845	0.254564	0.441092	-0.314852
1432140_at		1	76758	Gsdm2	gasdermin 2	-0.404319	-0.420843	-0.358258	-0.0272138	0.17667	0.214069	0.176888	0.511975	0.0434906
1432184_a_at		1	70435	2610204M08Rik	RIKEN cDNA 2610204M08 gene	-0.293601	-0.430203	-0.282941	0.0239169	0.229787	0.13259	0.192504	0.299602	-0.086771
1432426_a_at		1	67921	Ube2f	ubiquitin-conjugating enzyme E2F (putative)	-0.30272	-0.328166	-0.187541	0.127365	0.245805	0.140658	0.287393	0.027471	-0.3104
1432464_a_at		1	69697	2310057J16Rik	RIKEN cDNA 2310057J16 gene	-0.283401	-0.377012	-0.192407	-0.0480349	0.0787115	0.130145	0.177505	0.40882	0.0183075
1433101_at		1	71512	9030419F21Rik	RIKEN cDNA 9030419F21 gene	-0.369737	-0.360537	-0.0230501	0.0647701	0.194644	0.135989	0.219691	0.0743337	-0.0588724
1433453_a_at		1	99382	Abtb2	ankyrin repeat and BTB (POZ) domain containing 2	-0.36213	-0.399725	-0.109597	0.167169	0.251619	0.244528	0.291129	0.212358	-0.177651
1433487_at		1	12725	Clcn3	chloride channel 3	-0.306651	-0.381941	-0.198817	0.162944	0.309611	0.127354	0.268621	-0.0672629	-0.290653
1433581_at	98594_at	1	68861	1190002N15Rik	RIKEN cDNA 1190002N15 gene	-0.340779	-0.307584	0.0232662	0.225394	0.219304	0.204446	0.270771	0.108345	-0.359996
1433582_at		1	68861	1190002N15Rik	RIKEN cDNA 1190002N15 gene	-0.373534	-0.367058	-0.0921216	0.22288	0.290809	0.181648	0.281631	0.0231826	-0.428082
1433593_at		1	383295	Ypel5	yippee-like 5 (Drosophila)	-0.487221	-0.549835	-0.2168	0.166411	0.360616	0.13458	0.318153	0.107942	-0.198548
1433610_at		1	212439	AA986860	expressed sequence AA986860	-0.323469	-0.347763	-0.0322105	0.0334611	0.0815082	0.124651	0.105094	0.334619	0.187875
1433683_at		1	77411	Rbm35b	RNA binding motif protein 35b	-0.320435	-0.325789	-0.0967922	0.190492	0.310053	0.204874	0.283092	-0.0117462	-0.430609
1433727_at		1	244757	BC038479	cDNA sequence BC038479	-0.390067	-0.514122	-0.416401	0.0428414	0.176895	0.0987505	0.226128	0.520589	-0.0138483
1433768_at		1	72333	Palld	palladin, cytoskeletal associated protein	-0.29273	-0.311998	-0.168589	0.144499	0.255963	0.182731	0.226376	0.199308	-0.28367
1433796_at		1	71946	Endod1	endonuclease domain containing 1	-0.304006	-0.355806	-0.148041	0.139402	0.270974	0.188345	0.26715	0.1308	-0.25385
1433891_at		1	107515	Lgr4	leucine-rich repeat-containing G protein-coupled receptor 4	-0.223546	-0.350665	-0.236183	0.0577427	0.215509	0.11265	0.1956	0.135045	-0.40778
1433906_at		1	74438	4933402J24Rik	RIKEN cDNA 4933402J24 gene	-0.276276	-0.364081	-0.188972	0.0213309	0.115346	0.0934744	0.18476	0.59377	-0.114622
1433943_at		1	414801	BC063749	cDNA sequence BC063749	-0.304691	-0.358249	-0.156931	0.157475	0.231976	0.206365	0.240408	0.110802	-0.0584886
1433992_at		1	110380 /// 670546	LOC670546 /// Shroom2	shroom family member 2 /// similar to Apical-like protein (APXL protein)	-0.252776	-0.303489	-0.0385037	0.160191	0.245815	0.166706	0.224422	0.00941658	-0.35446
1434000_at		1	16653	Kras	v-Ki-ras2 Kirsten rat sarcoma viral oncogene homolog	-0.263521	-0.281666	-0.189418	0.0896606	0.150046	0.137495	0.190805	0.225166	-0.319009
1434083_a_at		1	270162	Elmod1	ELMO domain containing 1	-0.414494	-0.427222	-0.231779	0.045156	0.18794	0.134986	0.217372	0.238133	0.0762925
1434112_at		1	99633	Lphn2	latrophilin 2	-0.287798	-0.326232	-0.0412509	0.141657	0.261354	0.176368	0.231762	0.106743	-0.246051
1434157_at		1	109658	Txlna	taxilin alpha	-0.29288	-0.32844	-0.102922	0.125478	0.19614	0.126295	0.24082	0.11035	-0.443083
1434248_at		1	18755	Prkch	protein kinase C, eta	-0.295954	-0.341222	-0.112629	0.170623	0.257469	0.167555	0.252678	-0.0927838	-0.238651
1434271_at		1	230101	Gba2	glucosidase beta 2	-0.353439	-0.353629	-0.0999162	0.179435	0.250859	0.21853	0.297403	0.0291761	-0.169515
1434272_at	161081_at	1	231207	Cpeb2	cytoplasmic polyadenylation element binding protein 2	-0.328941	-0.360011	-0.143284	0.165874	0.245698	0.173153	0.295718	0.0784737	-0.2047
1434308_at		1	215113	Slc43a2	solute carrier family 43, member 2	-0.476983	-0.54586	-0.293546	0.149424	0.204442	0.241534	0.323644	0.452926	-0.125219
1434350_at		1	215418	Axud1	AXIN1 up-regulated 1	-0.266562	-0.394207	-0.0343357	0.192898	0.279079	0.182766	0.280267	0.013684	-0.263078
1434370_s_at		1	14084	Faf1	Fas-associated factor 1	-0.329817	-0.376491	-0.14846	0.189	0.259519	0.164612	0.287807	-0.0712591	-0.272576
1434385_at		1	216810	Tom1l2	target of myb1-like 2 (chicken)	-0.286333	-0.315663	-0.22477	-0.0108154	0.145266	0.177105	0.164855	0.366472	0.203572
1434477_at		1	380629	Heca	headcase homolog (Drosophila)	-0.329821	-0.354805	-0.159322	-0.0153761	0.0987124	0.0794687	0.167734	0.393888	0.233493
1434652_at		1	217866	Cdc42bpb	Cdc42 binding protein kinase beta	-0.293182	-0.349645	-0.112396	0.227955	0.265229	0.209189	0.234628	-0.075683	-0.167383
1434681_at		1	353170	4932441K18Rik	RIKEN cDNA 4932441K18 gene	-0.364066	-0.426786	-0.126567	0.19832	0.330373	0.131269	0.273289	0.0279311	-0.376427
1434762_at		1	269717	Tmem142b	transmembrane protein 142B	-0.27863	-0.330253	0.0161747	0.170535	0.286316	0.116847	0.204617	0.214528	-0.483081
1434763_at		1	269717	Tmem142b	transmembrane protein 142B	-0.335374	-0.414043	-0.1565	0.192797	0.315315	0.181038	0.290152	0.147311	-0.532829
1434791_at	103681_at	1	21871	Atp6v0a2	ATPase, H+ transporting, lysosomal V0 subunit A2	-0.321664	-0.295327	-0.0871838	0.165759	0.308412	0.141774	0.19185	-0.0426314	-0.183973
1434831_a_at	92958_at	1	56484	Foxo3a	forkhead box O3a	-0.312984	-0.329201	-0.0239584	0.210857	0.274958	0.234414	0.232702	0.0558613	-0.187653
1434832_at		1	56484	Foxo3a	forkhead box O3a	-0.366809	-0.40163	-0.115831	0.15901	0.257638	0.188593	0.27365	0.152718	-0.245238
1434866_x_at		1	12894	Cpt1a	carnitine palmitoyltransferase 1a, liver	-0.317243	-0.367427	0.0490677	0.104185	0.130753	0.184645	0.25392	0.36901	-0.274339
1434895_s_at		1	21981	Ppp1r13b	protein phosphatase 1, regulatory (inhibitor) subunit 13B	-0.392596	-0.370505	-0.0824068	0.242022	0.296582	0.220039	0.310296	-0.0576112	-0.382473
1434945_at		1	270084	Aytl1	acyltransferase like 1	-0.239021	-0.416888	-0.173805	0.0212075	0.145029	0.149239	0.193355	0.159946	0.122265
1434966_at		1	231769	Sfrs8	splicing factor, arginine/serine-rich 8	-0.293626	-0.36523	-0.0295403	0.174954	0.227166	0.135214	0.256185	0.0235284	-0.273292
1435055_a_at		1	21968 /// 545878	EG545878 /// Tom1	target of myb1 homolog (chicken) /// predicted gene, EG545878	-0.316993	-0.326282	-0.0605509	0.193918	0.244995	0.201199	0.268872	0.0580784	-0.147907
1435133_at	96623_at	1	22234	Ugcg	UDP-glucose ceramide glucosyltransferase	-0.232875	-0.373194	-0.285555	0.104202	0.119065	0.135372	0.269393	0.109554	0.020258
1435162_at		1	19092	Prkg2	protein kinase, cGMP-dependent, type II	-0.345866	-0.346338	-0.223923	-0.0411937	0.128314	0.128065	0.266483	0.224144	0.15413
1435222_at		1	108655	Foxp1	forkhead box P1	-0.419031	-0.439282	-0.0576386	0.0857908	0.15145	0.189182	0.242497	0.423505	-0.00660517
1435234_at		1	17978	Ncoa2	nuclear receptor coactivator 2	-0.54576	-0.593287	-0.240669	0.184355	0.42508	0.167089	0.392532	0.0195198	-0.398833
1435455_at		1	212632	C79267	expressed sequence C79267	-0.321658	-0.393898	-0.168754	0.0423726	0.144154	0.231394	0.226448	0.589823	-0.072253
1435463_s_at	93427_at	1	338367	Myo1d	myosin ID	-0.556334	-0.600842	-0.305794	0.168991	0.410489	0.261534	0.427663	0.268105	-0.247588
1435559_at	96560_at	1	17920	Myo6	myosin VI	-0.394666	-0.539104	-0.319503	0.0731643	0.0683933	0.109956	0.27654	0.431899	0.0178017
1435614_s_at		1	19417	Rasgrf1	RAS protein-specific guanine nucleotide-releasing factor 1	-0.231361	-0.382607	-0.285094	-0.00306324	0.0374434	0.162487	0.244465	0.426906	0.000516218
1435863_at	96881_at	1	66200	Commd6	COMM domain containing 6	-0.293639	-0.324234	-0.0856931	0.167382	0.229369	0.141101	0.24711	0.107033	-0.247023
1435867_at		1	100038408	ENSMUSG00000073143	predicted gene, ENSMUSG00000073143	-0.308344	-0.351912	0.00752563	0.136025	0.240413	0.147122	0.218917	0.0745633	-0.189442
1435872_at		1	0	---	Transcribed locus	-0.35798	-0.377206	-0.0537951	0.220145	0.319164	0.203878	0.29066	0.0523703	-0.158052
1435929_at		1	677429	LOC677429	similar to RIKEN cDNA 9630033F20 gene	-0.317615	-0.390858	-0.0230013	0.0958319	0.0951262	0.190405	0.128239	0.269971	0.180095
1435936_at		1	237831	Slc13a5	solute carrier family 13 (sodium-dependent citrate transporter), member 5	-0.277451	-0.35296	0.00520532	0.166249	0.0978199	0.1883	0.26367	-0.0474686	-0.041749
1435950_at		1	15460	Hr	hairless	-0.344765	-0.363565	-0.334382	-0.000482072	0.120283	0.258473	0.224347	0.626292	-0.118068
1435972_at		1	12380	Cast	calpastatin	-0.361474	-0.420229	-0.223222	0.116148	0.305373	0.166001	0.269895	0.0702254	-0.0506938
1436047_at		1	269037	Gm672	gene model 672, (NCBI)	-0.332809	-0.34235	-0.0607516	0.166436	0.251657	0.204441	0.275107	0.00969518	-0.222478
1436060_at		1	76897	0710005M24Rik	RIKEN cDNA 0710005M24 gene	-0.313267	-0.293201	-0.117568	0.165829	0.261967	0.128552	0.240147	-0.0650804	-0.26401
1436167_at		1	435684	Shf	Src homology 2 domain containing F	-0.284161	-0.278126	-0.262044	0.0398958	0.0176998	0.192856	0.249051	0.514526	-0.0597582
1436204_at		1	68786	1110059G02Rik	RIKEN cDNA 1110059G02 gene	-0.265113	-0.338817	-0.165434	0.0669879	0.220713	0.127813	0.20373	0.214796	-0.283343
1436216_s_at		1	70435	2610204M08Rik	RIKEN cDNA 2610204M08 gene	-0.294151	-0.368652	-0.316	-0.0218777	0.173573	0.143845	0.203279	0.323071	0.0660391
1436303_at		1	17356	Mllt4	myeloid/lymphoid or mixed lineage-leukemia translocation to 4 homolog (Drosophil	-0.404788	-0.36701	-0.236424	-0.00255003	0.0794067	0.15022	0.204177	0.384743	-0.00213223
1436317_at		1	241062	D230012E17Rik	RIKEN cDNA D230012E17 gene	-0.244515	-0.364043	0.0202795	0.133767	0.203513	0.128555	0.201408	0.0318124	-0.131133
1436336_at	103601_at	1	329384	Ptrh1	peptidyl-tRNA hydrolase 1 homolog (S. cerevisiae)	-0.354863	-0.383903	-0.0915931	0.215176	0.317208	0.195561	0.241248	0.00291949	-0.261835
1436345_at		1	67313	5730559C18Rik	RIKEN cDNA 5730559C18 gene	-0.252071	-0.357298	-0.196485	0.0087814	0.144576	0.241104	0.216492	0.407607	0.00433805
1436355_at		1	328035	Fads6	fatty acid desaturase domain family, member 6	-0.412674	-0.357656	-0.284437	-0.0459696	0.160774	0.120775	0.237897	0.388678	-0.175012
1436458_at		1	20358	Sema6a	sema domain, transmembrane domain (TM), and cytoplasmic domain, (semaphorin) 6A	-0.292485	-0.329016	-0.0984927	0.122704	0.258503	0.163422	0.243066	0.0377059	-0.342818
1436507_at		1	108960	Irak2	interleukin-1 receptor-associated kinase 2	-0.254018	-0.336837	-0.228367	0.12911	0.24589	0.189428	0.247054	0.173509	-0.1753
1436556_at		1	109218	Tmem139	transmembrane protein 139	-0.305685	-0.344183	-0.0715953	0.201629	0.28268	0.194369	0.261515	0.0675636	-0.331595
1436607_a_at		1	633081 /// 77480	C330002I19Rik /// LOC633081	RIKEN cDNA C330002I19 gene /// similar to kinase D-interacting substance 220	-0.351081	-0.559897	-0.216298	0.176759	0.369977	0.127598	0.335736	-0.0245197	-0.164644
1436614_at		1	106945	AI843639	expressed sequence AI843639	-0.590884	-0.625657	-0.222851	0.191609	0.422993	0.200134	0.431247	0.25264	-0.351578
1436710_at		1	212168	Zswim4	zinc finger, SWIM domain containing 4	-0.31563	-0.347793	-0.0656952	0.205666	0.255497	0.215336	0.26745	-0.0285797	-0.160052
1436917_s_at		1	67839	Gpsm1	G-protein signalling modulator 1 (AGS3-like, C. elegans)	-0.504733	-0.530495	-0.120396	0.177595	0.401382	0.227911	0.3999	0.261553	-0.448509
1436919_at		1	277414	Trp53i11	transformation related protein 53 inducible protein 11	-0.228276	-0.34544	-0.160338	0.136809	0.222573	0.199113	0.259191	0.114633	-0.253796
1437048_x_at		1	20911	Stxbp2	syntaxin binding protein 2	-0.310614	-0.330949	-0.0575503	0.215847	0.276467	0.176345	0.269562	-0.0568383	-0.150718
1437174_at		1	211586	Tfdp2	transcription factor Dp 2	-0.33356	-0.36293	-0.115558	0.185389	0.358803	0.180607	0.262889	-0.119582	-0.41038
1437190_at		1	243659	Styk1	serine/threonine/tyrosine kinase 1	-0.380833	-0.413349	-0.148192	0.067365	0.201099	0.156335	0.285676	0.159099	-0.192773
1437247_at		1	14284 /// 634417	Fosl2 /// LOC634417	fos-like antigen 2 /// similar to fos-like antigen 2	-0.286755	-0.30621	-0.037957	0.158133	0.252415	0.167662	0.241012	0.0392716	-0.325992
1437298_at		1	68524	Wipf2	WAS/WASL interacting protein family, member 2	-0.258568	-0.330708	0.033654	0.175243	0.289318	0.194232	0.26551	0.0830232	-0.213839
1437312_at		1	12167	Bmpr1b	bone morphogenetic protein receptor, type 1B	-0.215641	-0.294751	-0.304488	-0.0371012	0.212378	0.11767	0.203825	0.393843	-0.116786
1437516_at		1	0	---	Transcribed locus	-0.312539	-0.355465	-0.0764428	0.115398	0.291827	0.152291	0.287076	-0.0217032	-0.258659
1437635_at		1	73379	Dcbld2	discoidin, CUB and LCCL domain containing 2	-0.360157	-0.36969	-0.192064	0.157323	0.298816	0.142715	0.305152	-0.0892166	-0.405055
1437731_at		1	207781	5830404H04Rik	RIKEN cDNA 5830404H04 gene	-0.313023	-0.35359	-0.053495	0.21229	0.288901	0.192784	0.2768	0.0578376	-0.192883
1437772_s_at		1	71665	Fuca1	fucosidase, alpha-L- 1, tissue	-0.30116	-0.370472	-0.161021	0.133	0.179745	0.0874027	0.218012	-0.0312017	0.0191095
1437874_s_at		1	15212	Hexb	hexosaminidase B	-0.383887	-0.426783	-0.0900032	0.174116	0.30098	0.190456	0.280248	0.186007	-0.137217
1437909_at	97163_g_at	1	546001	D030022P06Rik	RIKEN cDNA D030022P06 gene	-0.311374	-0.349037	-0.103057	0.179569	0.309612	0.162533	0.248427	-0.0759541	-0.272025
1437932_a_at	160415_at	1	12737	Cldn1	claudin 1	-0.366224	-0.356641	-0.0867551	0.191551	0.239031	0.182647	0.287707	0.091203	-0.252804
1438019_at		1	75678	Ippk	inositol 1,3,4,5,6-pentakisphosphate 2-kinase	-0.262744	-0.276334	-0.13121	0.197793	0.192829	0.150532	0.23335	0.00790584	-0.310314
1438234_at	100297_at	1	226757	Wdr26	WD repeat domain 26	-0.522151	-0.562919	-0.173349	0.187151	0.344064	0.204027	0.373463	0.131521	-0.187184
1438279_at		1	13482	Dpp4	Dipeptidylpeptidase 4	-0.420316	-0.415958	-0.240327	0.123777	0.314622	0.133349	0.334856	-0.131228	-0.0110917
1438408_at		1	78088	Ankrd56	ankyrin repeat domain 56	-0.353091	-0.370899	-0.0241639	0.17927	0.363507	0.169586	0.265983	0.0560409	-0.20925
1438421_at		1	58235	Pvrl1	poliovirus receptor-related 1	-0.252193	-0.377227	-0.0609787	0.193207	0.32194	0.192026	0.271033	-0.0129906	-0.37411
1438452_at		1	74103	Nebl	nebulette	-0.602478	-0.617832	-0.333498	0.15907	0.411488	0.194174	0.385128	0.346039	-0.292325
1438623_x_at		1	56438	Rbx1	ring-box 1	-0.279412	-0.371739	-0.0514845	0.108654	0.275682	0.117963	0.309608	-0.186419	-0.109237
1438803_s_at		1	74718	Snx16	sorting nexin 16	-0.311862	-0.346988	-0.0856354	0.170246	0.261766	0.163637	0.251289	-0.0820261	-0.179009
1438971_x_at		1	22214	Ube2h	ubiquitin-conjugating enzyme E2H	-0.279187	-0.31421	-0.0538865	0.124538	0.237435	0.213728	0.245235	0.141223	-0.110649
1439018_at	104207_at	1	229474	6330505N24Rik	RIKEN cDNA 6330505N24 gene	-0.528295	-0.529349	-0.155914	0.191207	0.382429	0.282571	0.409446	0.270754	-0.204014
1439093_at		1	---	---	---	-0.291366	-0.325132	-0.0986847	-0.00739963	0.14704	0.162875	0.194888	0.294	-0.130668
1439109_at		1	381175	Ccdc68	coiled-coil domain containing 68	-0.36104	-0.379697	0.00341292	0.181602	0.287976	0.189157	0.288743	0.0986331	-0.463259
1439129_at		1	68813	Dock5	dedicator of cytokinesis 5	-0.487677	-0.524228	-0.2672	0.107711	0.286989	0.129159	0.365585	0.254983	-0.419895
1439226_at		1	76088	Dock8	Dedicator of cytokinesis 8	-0.364657	-0.368458	0.00950015	0.192584	0.216828	0.148986	0.279922	-0.137137	-0.0882023
1439477_at		1	22210	Ube2b	ubiquitin-conjugating enzyme E2B, RAD6 homology (S. cerevisiae)	-0.380985	-0.469746	0.059916	0.0120725	0.170337	0.164015	0.257343	0.289498	0.0633606
1439528_at		1	228151	4833423E24Rik	RIKEN cDNA 4833423E24 gene	-0.332306	-0.358998	-0.0943914	0.171272	0.236318	0.159908	0.233904	-0.0707767	-0.115764
1439693_a_at		1	320083	Fbxw16	F-box and WD-40 domain protein 16	-0.316811	-0.331418	-0.0498094	0.233334	0.277202	0.146832	0.230049	-0.0837152	-0.168122
1439887_at		1	0	---	16 days embryo head cDNA, RIKEN full-length enriched library, clone:C130025B04 p	-0.552754	-0.556981	-0.26878	0.0819945	0.367686	0.242368	0.352225	0.552617	-0.305437
1439926_at		1	245843	4632417D23Rik	RIKEN cDNA 4632417D23 gene	-0.290055	-0.399513	-0.262627	0.0304962	-0.0529273	0.1225	0.133856	0.254876	0.299299
1439965_at		1	0	---	Transcribed locus	-0.473561	-0.503151	-0.251859	0.10537	0.203416	0.237655	0.317051	0.551732	-0.0213023
1440028_at		1	74244	Atg7	Autophagy-related 7 (yeast)	-0.349933	-0.348088	0.0146407	0.103576	0.258512	0.142025	0.245474	0.167377	-0.455901
1440220_at		1	105191	AI503564	expressed sequence AI503564	-0.491746	-0.390007	-0.165536	0.035471	0.0931172	0.112885	0.199835	0.253343	0.22783
1440300_at		1	0	---	Transcribed locus	-0.309481	-0.318232	-0.147185	0.16096	0.184102	0.167988	0.235706	-0.00607632	-0.052597
1440339_at		1	73762	4833416E15Rik	RIKEN cDNA 4833416E15 gene	-0.364697	-0.329042	0.0458093	0.186696	0.205756	0.163222	0.267357	0.18931	-0.281393
1440417_at		1	52016	D19Ertd409e	DNA segment, Chr 19, ERATO Doi 409, expressed	-0.362606	-0.43564	0.0807337	0.25992	0.188609	0.221929	0.263769	-0.0527466	-0.0116364
1440586_at		1	97874	B430203I24Rik	RIKEN cDNA B430203I24 gene	-0.286431	-0.33981	-0.041092	0.159186	0.27298	0.137301	0.255789	0.0371275	-0.488882
1440741_at		1	15552	Htr1d	5-hydroxytryptamine (serotonin) receptor 1D	-0.278	-0.344024	-0.106249	0.18442	0.212311	0.152167	0.322754	0.0337322	-0.337448
1440878_at		1	12394	Runx1	runt related transcription factor 1	-0.333032	-0.303482	-0.190359	0.00504433	0.0585093	0.229668	0.20338	0.720429	-0.174921
1440916_at		1	70291	2510049J12Rik	RIKEN cDNA 2510049J12 gene	-0.27684	-0.331632	-0.138541	0.168845	0.207779	0.186724	0.238141	0.0816694	-0.301493
1441052_at		1	227446	2310035C23Rik	RIKEN cDNA 2310035C23 gene	-0.38866	-0.358748	-0.0315315	0.151153	0.301425	0.15365	0.259273	-0.00786839	-0.271423
1441205_at		1	---	---	---	-0.292167	-0.335723	-0.077407	0.159194	0.245955	0.169914	0.250733	-0.021939	-0.253547
1441428_at		1	0	---	Adult male liver tumor cDNA, RIKEN full-length enriched library, clone:C730003N1	-0.472844	-0.497474	-0.21527	0.186853	0.386695	0.179289	0.369137	0.000593889	-0.378324
1441909_s_at		1	214112	9530066K23Rik	RIKEN cDNA 9530066K23 gene	-0.334522	-0.401597	-0.110557	0.0985001	0.259703	0.251712	0.259542	0.381122	-0.158445
1441971_at		1	0	---	Transcribed locus	-0.541042	-0.556282	-0.199973	0.190246	0.41695	0.213222	0.399045	0.0695562	-0.364898
1441981_at		1	243083	Tmprss11f	transmembrane protease, serine 11f	-0.4246	-0.460499	-0.0650768	0.223797	0.376723	0.246107	0.342192	0.0855464	-0.215851
1442166_at		1	240058	Cpne5	copine V	-0.390371	-0.403651	-0.180917	0.205413	0.344807	0.228681	0.278014	-0.130756	-0.333803
1442176_at		1	71371	Arid5b	AT rich interactive domain 5B (Mrf1 like)	-0.333914	-0.431241	-0.139627	0.159558	0.274696	0.161377	0.275839	0.0402319	-0.155575
1442637_at		1	16443	Itsn1	Intersectin 1 (SH3 domain protein 1A)	-0.336427	-0.293817	-0.203602	0.0933836	0.0570478	0.222097	0.193035	0.111475	-0.00899056
1442749_at		1	109880	Braf	Braf transforming gene	-0.363856	-0.354574	-0.00409077	0.0778931	0.0978438	0.222831	0.289328	0.196805	-0.123057
1442936_at		1	13512	Dsg3	Desmoglein 3	-0.28988	-0.344615	-0.315197	-0.0283066	0.137046	0.121241	0.216995	0.508415	-0.0728215
1443231_at		1	14924	Magi1	Membrane associated guanylate kinase, WW and PDZ domain containing 1	-0.371587	-0.428176	-0.0426841	0.145821	0.253543	0.182122	0.271097	0.176587	-0.281264
1443392_at		1	193034	Trpv1	Transient receptor potential cation channel, subfamily V, member 1	-0.274989	-0.298755	-0.194099	0.175857	0.255511	0.120549	0.286675	-0.0385169	-0.239019
1443464_at	96486_at	1	20649	Sntb1	Syntrophin, basic 1	-0.325871	-0.362228	0.0540922	0.13307	0.294767	0.176711	0.275414	0.0801474	-0.309083
1443657_at		1	229474	6330505N24Rik	RIKEN cDNA 6330505N24 gene	-0.571406	-0.586761	-0.294838	0.148278	0.402358	0.151149	0.379022	0.388496	-0.425647
1443664_s_at		1	69655	Cd164l2	CD164 sialomucin-like 2	-0.274993	-0.363149	-0.108121	0.193048	0.28623	0.186769	0.240409	0.0349512	-0.260466
1443749_x_at		1	20512	Slc1a3	solute carrier family 1 (glial high affinity glutamate transporter), member 3	-0.383279	-0.381039	0.070023	0.242835	0.353325	0.16809	0.270506	-0.0491547	-0.317886
1443771_x_at		1	17131	Smad7	MAD homolog 7 (Drosophila)	-0.324822	-0.315425	0.0986269	0.148635	0.18255	0.184754	0.294409	0.0343578	-0.275203
1443857_at		1	320191	Hook3	hook homolog 3 (Drosophila)	-0.337821	-0.355369	-0.0294092	0.258622	0.226229	0.131042	0.263766	-0.0830242	-0.175058
1443914_at		1	240633	Lipk	Lipase-like, ab-hydrolase domain containing 2	-0.514208	-0.545567	-0.281783	0.194703	0.416266	0.219004	0.406671	0.132976	-0.22968
1444141_at		1	217463	Snx13	sorting nexin 13	-0.564508	-0.623375	-0.337003	0.212272	0.464177	0.129084	0.408984	0.132052	-0.433112
1444396_at		1	68728	Trp53inp2	Transformation related protein 53 inducible nuclear protein 2	-0.441532	-0.477706	-0.406076	-0.00581575	0.177536	0.170884	0.330157	0.467849	-0.0407218
1444740_at		1	108975	4930550L11Rik	RIKEN cDNA 4930550L11 gene	-0.409688	-0.412889	-0.0431581	0.192698	0.363912	0.190398	0.292423	0.0158867	-0.340788
1444965_at		1	320125	E130002L11Rik	RIKEN cDNA E130002L11 gene	-0.330369	-0.318942	-0.100157	0.163851	0.274204	0.148248	0.305065	-0.106822	-0.289986
1446022_at		1	---	---	---	-0.272757	-0.363307	-0.0664947	0.134507	0.337109	0.172863	0.274185	-0.0679444	-0.350732
1446090_at		1	0	---	15 days embryo head cDNA, RIKEN full-length enriched library, clone:D930002E06 p	-0.464934	-0.439335	-0.213465	0.203293	0.389832	0.193813	0.360496	-0.0411093	-0.440863
1446254_at		1	97998	Depdc6	DEP domain containing 6	-0.577609	-0.654752	-0.253321	0.165429	0.419273	0.188817	0.41737	0.142226	-0.302169
1446621_at		1	320790	Chd7	Chromodomain helicase DNA binding protein 7	-0.514805	-0.649814	-0.276973	0.103159	0.490953	0.146547	0.429993	0.0393463	-0.335116
1447228_at		1	77038	Zfp289	Zinc finger protein 289	-0.291097	-0.366127	-0.19203	0.210761	0.237814	0.18676	0.297999	-0.0297193	-0.21302
1447311_at		1	20538	Slc6a2	solute carrier family 6 (neurotransmitter transporter, noradrenalin), member 2	-0.222836	-0.389221	-0.23157	0.0640127	0.0574421	0.120729	0.117899	0.414859	-0.150012
1447409_at		1	320790	Chd7	Chromodomain helicase DNA binding protein 7	-0.430024	-0.442238	-0.208601	0.160491	0.265597	0.137496	0.33371	-0.0555848	-0.0898285
1447845_s_at		1	22361	Vnn1	vanin 1	-0.354484	-0.387379	-0.112371	0.178837	0.294693	0.181224	0.294054	0.0730108	-0.200775
1448110_at	94063_at	1	20351	Sema4a	sema domain, immunoglobulin domain (Ig), transmembrane domain (TM) and short cyt	-0.270245	-0.337208	0.00285828	0.140538	0.249251	0.13456	0.155658	-0.0858035	-0.0819058
1448118_a_at	93810_at	1	13033	Ctsd	cathepsin D	-0.30312	-0.353775	-0.0395443	0.170469	0.293395	0.171523	0.170363	0.0869467	-0.134963
1448213_at	93038_f_at	1	16952	Anxa1	annexin A1	-0.312347	-0.338089	-0.0448336	0.177613	0.231555	0.135618	0.199892	-0.0575574	-0.0706364
1448227_at	103095_at	1	14786	Grb7	growth factor receptor bound protein 7	-0.355725	-0.315965	-0.0419193	0.201543	0.281475	0.22395	0.236723	0.0364906	-0.233687
1448239_at	160101_at	1	15368	Hmox1	heme oxygenase (decycling) 1	-0.458289	-0.604854	-0.317121	0.151093	0.378081	0.169563	0.35307	0.302345	-0.354997
1448272_at	101583_at	1	12227	Btg2	B-cell translocation gene 2, anti-proliferative	-0.291373	-0.38712	-0.101027	0.176461	0.214264	0.221773	0.303526	0.17354	-0.258133
1448325_at	160463_at	1	17872	Myd116	myeloid differentiation primary response gene 116	-0.370127	-0.442134	-0.00243043	0.314129	0.310386	0.299051	0.327757	0.118489	-0.372312
1448434_at	97972_at	1	22644	Rnf103	ring finger protein 103	-0.347353	-0.360119	-0.106513	0.166399	0.274184	0.144557	0.197056	0.0703462	-0.0965902
1448437_a_at	104144_at	1	56055	Gtpbp2	GTP binding protein 2	-0.391449	-0.374908	-0.148335	0.207401	0.339214	0.172399	0.246113	0.216575	-0.366657
1448510_at		1	13636	Efna1	ephrin A1	-0.35045	-0.441225	-0.118657	0.177642	0.307951	0.17887	0.277287	0.155429	-0.445054
1448520_at		1	140917	Dclre1b	DNA cross-link repair 1B, PSO2 homolog (S. cerevisiae)	-0.295621	-0.34043	-0.160462	0.193097	0.225828	0.134228	0.288403	-0.0504507	-0.301106
1448525_a_at		1	12177	Bnip3l	BCL2/adenovirus E1B interacting protein 3-like	-0.457729	-0.483511	-0.186338	0.155751	0.305467	0.153693	0.329216	0.134817	-0.326191
1448551_a_at		1	80890	Trim2	tripartite motif protein 2	-0.326488	-0.356781	-0.0736963	0.201854	0.246949	0.148579	0.269375	-0.0558737	-0.312381
1448657_a_at	98451_at	1	56812	Dnajb10	DnaJ (Hsp40) homolog, subfamily B, member 10	-0.400177	-0.332041	0.00374762	0.216947	0.319348	0.200366	0.268214	-0.0313245	-0.197854
1448662_at	101142_at	1	14368	Fzd6	frizzled homolog 6 (Drosophila)	-0.445764	-0.62845	-0.289799	0.194173	0.336321	0.149702	0.413213	0.184037	-0.455033
1448727_at		1	114606	Tle6	transducin-like enhancer of split 6, homolog of Drosophila E(spl)	-0.316098	-0.356048	-0.114579	0.0969656	0.349822	0.234262	0.287068	-0.00663607	-0.0936741
1448732_at		1	13030	Ctsb	cathepsin B	-0.50698	-0.524388	-0.325721	0.137639	0.279272	0.147552	0.343674	0.144007	-0.127821
1448756_at	103887_at	1	20202	S100a9	S100 calcium binding protein A9 (calgranulin B)	-0.196645	-0.470409	-0.316563	0.0174362	0.220837	0.245338	0.210062	0.193319	-0.154479
1448873_at		1	18260	Ocln	occludin	-0.379639	-0.368485	-0.0710793	0.197567	0.249704	0.145452	0.221033	0.0908947	-0.260946
1448931_at	102915_at	1	14063	F2rl1	coagulation factor II (thrombin) receptor-like 1	-0.281844	-0.298464	-0.0894526	0.0823601	0.102315	0.205347	0.309219	0.380652	-0.155693
1449152_at	101900_at	1	12579	Cdkn2b	cyclin-dependent kinase inhibitor 2B (p15, inhibits CDK4)	-0.355844	-0.3867	-0.149831	0.131707	0.179065	0.218504	0.333525	0.301432	-0.174312
1449526_a_at	104217_at	1	68616	Gdpd3	glycerophosphodiester phosphodiesterase domain containing 3	-0.279979	-0.354059	-0.0149928	0.199005	0.295269	0.191141	0.200148	-0.0360384	-0.148024
1449579_at	103813_at	1	24057	Sh3yl1	Sh3 domain YSC-like 1	-0.379105	-0.442158	-0.14208	0.252257	0.296342	0.229363	0.360389	0.0358877	-0.262142
1449621_s_at		1	56229	Thsd1	thrombospondin, type I, domain 1	-0.492841	-0.518932	-0.265964	0.096441	0.333044	0.156992	0.341981	0.0806879	-0.118063
1449682_s_at		1	73710	Tubb2b	tubulin, beta 2b	-0.381813	-0.495905	-0.210591	0.187643	0.213184	0.129744	0.313042	0.126726	-0.25131
1449870_a_at	102273_at	1	21871	Atp6v0a2	ATPase, H+ transporting, lysosomal V0 subunit A2	-0.402998	-0.408378	-0.102127	0.340751	0.422524	0.278872	0.303662	-0.124495	-0.411457
1450008_a_at		1	12387	Ctnnb1	catenin (cadherin associated protein), beta 1	-0.279653	-0.34425	-0.109498	0.16015	0.249047	0.113035	0.240505	-0.0397662	-0.490209
1450025_at		1	93737	Pard6g	par-6 partitioning defective 6 homolog gamma (C. elegans)	-0.320264	-0.361826	-0.175897	0.164534	0.273388	0.158305	0.264301	-0.00119741	-0.40726
1450061_at		1	13803	Enc1	ectodermal-neural cortex 1	-0.374951	-0.323981	-0.106241	0.110393	0.246413	0.129145	0.269526	0.0787044	-0.305822
1450097_s_at		1	14673	Gna12	guanine nucleotide binding protein, alpha 12	-0.25034	-0.431402	-0.259274	0.0768693	0.103423	0.103399	0.212165	0.171129	-0.183785
1450107_a_at	96154_at	1	19703	Renbp	renin binding protein	-0.328329	-0.354556	-0.0484395	0.225352	0.20009	0.157097	0.230765	-0.0027146	-0.177101
1450135_at		1	14365	Fzd3	frizzled homolog 3 (Drosophila)	-0.321805	-0.3577	-0.118973	0.223601	0.269989	0.161062	0.265997	-0.0570257	-0.356063
1450251_a_at	102038_at	1	16924	Lnx1	ligand of numb-protein X 1	-0.473697	-0.579714	-0.187924	0.15717	0.239052	0.276724	0.436858	0.399339	-0.352314
1450262_at		1	56708	Clcf1	cardiotrophin-like cytokine factor 1	-0.508701	-0.594959	-0.215847	0.225507	0.405193	0.191381	0.391171	0.195196	-0.290855
1450354_a_at		1	27388	Ptdss2	phosphatidylserine synthase 2	-0.247175	-0.376168	-0.124997	0.145088	0.288133	0.150499	0.252581	-0.0264636	-0.242741
1450408_at		1	26373	Clcn7	chloride channel 7	-0.204432	-0.390359	-0.0827669	0.164761	0.224383	0.146084	0.208916	-0.0478561	-0.136551
1450458_at		1	17978	Ncoa2	nuclear receptor coactivator 2	-0.36371	-0.400229	-0.136612	0.17639	0.274256	0.148896	0.293254	-0.116532	-0.274195
1450479_x_at	102840_at	1	19248	Ptpn12	protein tyrosine phosphatase, non-receptor type 12	-0.30471	-0.346918	-0.0945861	0.204622	0.307063	0.183394	0.27155	-0.000994524	-0.481829
1450532_at		1	67859	2310002J15Rik	RIKEN cDNA 2310002J15 gene	-0.339769	-0.405815	0.000214295	0.175934	0.208215	0.180655	0.237667	0.110074	-0.0170003
1450634_at		1	11964	Atp6v1a	ATPase, H+ transporting, lysosomal V1 subunit A	-0.320165	-0.33456	-0.0579968	0.206696	0.281944	0.180264	0.261107	-0.00840961	-0.321288
1450700_at		1	260409	Cdc42ep3	CDC42 effector protein (Rho GTPase binding) 3	-0.328951	-0.332082	-0.0778016	0.099483	0.199982	0.198382	0.242707	0.410943	-0.33665
1450744_at	103891_i_at	1	192657	Ell2	elongation factor RNA polymerase II 2	-0.323407	-0.417841	-0.143371	0.242995	0.339374	0.247769	0.279378	0.030975	-0.351597
1450759_at		1	12161	Bmp6	bone morphogenetic protein 6	-0.379933	-0.365901	-0.0657396	0.248819	0.276674	0.20035	0.292021	-0.217176	-0.218218
1450769_s_at		1	170460	Stard5	StAR-related lipid transfer (START) domain containing 5	-0.340227	-0.313178	-0.176938	0.0192785	0.103687	0.231393	0.240649	0.350242	0.0442962
1450817_at		1	50817	Solh	small optic lobes homolog (Drosophila)	-0.289013	-0.351766	-0.0955502	0.157831	0.319854	0.186226	0.256914	-0.125011	-0.31643
1450826_a_at		1	20210	Saa3	serum amyloid A 3	-0.385749	-0.380206	-0.181198	0.14175	0.132789	0.294306	0.31209	0.0138252	0.0216511
1450850_at		1	22350	Vil2	villin 2	-0.290509	-0.326654	-0.0275965	0.175118	0.238909	0.188886	0.258465	0.0431578	-0.241972
1450945_at		1	18750	Prkca	protein kinase C, alpha	-0.534665	-0.541806	-0.325118	0.222571	0.43573	0.233214	0.418712	0.105991	-0.505844
1450976_at		1	17988	Ndrg1	N-myc downstream regulated gene 1	-0.554321	-0.599954	-0.421947	0.111164	0.309665	0.188389	0.35531	0.318788	-0.116459
1451019_at	97336_at	1	56464	Ctsf	cathepsin F	-0.555384	-0.67831	-0.300051	0.182722	0.39492	0.243337	0.425859	0.39236	-0.305182
1451057_x_at		1	13430	Dnm2	dynamin 2	-0.26902	-0.340671	-0.0939214	0.208714	0.221744	0.193451	0.269573	0.0222125	-0.149279
1451143_at		1	73833	1110006G06Rik	RIKEN cDNA 1110006G06 gene	-0.296864	-0.347972	-0.0541326	0.226395	0.320696	0.207371	0.234752	0.0170826	-0.315992
1451186_at		1	68048	Isg20l1	interferon stimulated exonuclease gene 20-like 1	-0.289451	-0.319843	-0.129383	0.178786	0.277674	0.158633	0.286062	-0.151221	-0.318524
1451189_at	94430_at	1	71971	Zswim1	zinc finger, SWIM domain containing 1	-0.25141	-0.315579	-0.0794764	0.188329	0.238169	0.166079	0.203762	-0.0221393	-0.257337
1451191_at	100127_at	1	12904	Crabp2	cellular retinoic acid binding protein II	-0.558913	-0.572564	-0.22629	0.199443	0.310003	0.258625	0.284638	0.46052	-0.0813071
1451218_at		1	192193	Edem1	ER degradation enhancer, mannosidase alpha-like 1	-0.457229	-0.46304	-0.247764	0.162142	0.409621	0.181384	0.355483	-0.0594048	-0.415679
1451290_at	97447_at	1	66734	Map1lc3a	microtubule-associated protein 1 light chain 3 alpha	-0.276469	-0.366017	-0.0958852	0.175118	0.17845	0.222945	0.249506	0.174829	-0.0597129
1451299_at		1	19108	Prkx	protein kinase, X-linked	-0.290297	-0.341023	-0.146342	0.141151	0.146203	0.152823	0.229053	0.146914	-0.185678
1451313_a_at	160704_at	1	216551	1110067D22Rik	RIKEN cDNA 1110067D22 gene	-0.276418	-0.323497	-0.109457	0.196971	0.261881	0.206647	0.302332	0.00543773	-0.19872
1451340_at		1	214855	Arid5a	AT rich interactive domain 5A (Mrf1 like)	-0.377912	-0.381705	-0.256588	0.051159	0.0509549	0.211484	0.231096	0.403024	0.0664835
1451413_at	95062_at	1	12380	Cast	calpastatin	-0.305368	-0.386612	-0.331362	0.00362658	0.175147	0.114871	0.218762	0.144212	0.0992029
1451425_a_at		1	54484	Mkrn1	makorin, ring finger protein, 1	-0.296263	-0.320413	-0.127791	0.165553	0.168932	0.143355	0.208754	0.162354	-0.120707
1451453_at	99506_at	1	13143	Dapk2	death-associated kinase 2	-0.458878	-0.493285	-0.23043	0.18334	0.329264	0.209297	0.293846	0.15789	-0.0673653
1451493_at		1	65113	Ndfip1	Nedd4 family interacting protein 1	-0.340342	-0.364255	-0.161358	0.16319	0.228941	0.126113	0.237147	0.00705981	-0.16951
1451533_at		1	217887	BC022687	cDNA sequence BC022687	-0.331366	-0.333133	-0.0674491	0.136756	0.305028	0.197952	0.282779	0.128371	-0.491605
1451538_at		1	20682	Sox9	SRY-box containing gene 9	-0.378834	-0.397086	-0.298883	0.0434921	0.108318	0.214779	0.230908	0.54192	-0.274832
1451601_a_at		1	216892	BC011467	cDNA sequence BC011467	-0.328857	-0.435699	-0.232682	0.0367463	0.170973	0.197827	0.212247	0.361792	0.152353
1451714_a_at	93315_at	1	26397	Map2k3	mitogen activated protein kinase kinase 3	-0.376957	-0.318299	-0.0220539	0.168971	0.25729	0.177809	0.258924	0.0919419	-0.11871
1451754_a_at		1	54636	Wdr45	WD repeat domain 45	-0.372036	-0.364566	-0.312661	0.0462759	0.157477	0.10044	0.205808	0.108565	0.144256
1451792_a_at		1	18744	Pja1	praja1, RING-H2 motif containing	-0.330866	-0.418326	-0.136187	0.231448	0.36699	0.155562	0.273669	-0.0486274	-0.379803
1451794_at		1	319880	Tmcc3	transmembrane and coiled coil domains 3	-0.264032	-0.348051	-0.0741635	0.183692	0.253439	0.146404	0.221114	0.129792	-0.258275
1451798_at	93871_at	1	16181	Il1rn	interleukin 1 receptor antagonist	-0.515351	-0.609941	-0.187448	0.219751	0.419605	0.195858	0.359184	0.247952	-0.366467
1451839_a_at		1	18583	Pde7a	phosphodiesterase 7A	-0.242166	-0.304285	-0.220637	0.148886	0.13075	0.129913	0.212542	0.203475	-0.22493
1451924_a_at	102737_at	1	13614	Edn1	endothelin 1	-0.464242	-0.501394	-0.0638926	0.280743	0.367887	0.26457	0.362446	0.231064	-0.508494
1451935_a_at		1	20733	Spint2	serine protease inhibitor, Kunitz type 2	-0.295379	-0.312096	-0.00555593	0.167334	0.236394	0.223669	0.238587	0.129124	-0.216919
1451979_at	97991_at	1	16653	Kras	v-Ki-ras2 Kirsten rat sarcoma viral oncogene homolog	-0.126732	-0.268284	-0.127873	0.0502349	0.03182	0.175563	0.247026	0.382209	-0.372913
1452021_a_at	97334_at	1	55927	Hes6	hairy and enhancer of split 6 (Drosophila)	-0.274292	-0.425633	-0.11966	0.226527	0.26169	0.244941	0.260332	-0.0748707	-0.306524
1452066_a_at		1	76273	Ndfip2	Nedd4 family interacting protein 2	-0.353404	-0.360141	-0.232967	0.0798636	0.214666	0.136077	0.266302	0.261161	-0.182175
1452096_s_at	160735_at	1	234678	D230025D16Rik	RIKEN cDNA D230025D16 gene	-0.322872	-0.370433	-0.0626435	0.258664	0.285043	0.242118	0.290504	0.060397	-0.297344
1452203_at	95655_at	1	109019	Obfc2a	oligonucleotide/oligosaccharide-binding fold containing 2A	-0.326863	-0.30521	-0.349287	0.0915482	0.195324	0.122001	0.335117	0.239877	-0.0408695
1452262_at	102761_at	1	17714	Grpel2	GrpE-like 2, mitochondrial	-0.293904	-0.323424	-0.0719971	0.171666	0.243169	0.154221	0.256185	0.038933	-0.315568
1452274_at		1	21769	Zfand3	zinc finger, AN1-type domain 3	-0.20838	-0.327776	-0.191183	0.080137	0.156978	0.235436	0.260424	0.143794	-0.0768571
1452295_at		1	65112	Tmepai	transmembrane, prostate androgen induced RNA	-0.340548	-0.345711	-0.107822	0.204047	0.227008	0.279497	0.290843	0.189817	-0.40832
1452298_a_at	92254_at	1	17919	Myo5b	myosin Vb	-0.227378	-0.347921	-0.00339043	0.153685	0.172502	0.164099	0.212798	0.135026	-0.234882
1452309_at		1	677485 /// 68178	Cgnl1 /// LOC677485	cingulin-like 1 /// similar to cingulin-like 1 isoform 1	-0.332535	-0.367718	-0.191107	0.162799	0.296242	0.133229	0.294364	-0.158009	-0.348571
1452318_a_at		1	15511	Hspa1b	heat shock protein 1B	-0.309422	-0.336903	-0.0528874	0.207314	0.341234	0.192572	0.229449	0.0574283	-0.147552
1452357_at	96337_at	1	14724 /// 18951	Gp1bb /// Sept5	glycoprotein Ib, beta polypeptide /// septin 5	-0.244839	-0.39664	-0.111655	0.0747408	0.181315	0.19934	0.258998	0.230558	-0.149816
1452388_at		1	193740	Hspa1a	heat shock protein 1A	-0.459879	-0.521472	-0.207327	0.17161	0.456687	0.172326	0.305241	0.168036	-0.25092
1452415_at		1	109711	Actn1	actinin, alpha 1	-0.525687	-0.637677	-0.278372	0.17655	0.411877	0.228035	0.388852	0.302996	-0.558866
1452469_a_at		1	29856	Smtn	smoothelin	-0.307894	-0.286969	-0.155674	0.167569	0.224243	0.198875	0.274946	0.0772958	-0.299721
1452482_at		1	13867	Erbb3	v-erb-b2 erythroblastic leukemia viral oncogene homolog 3 (avian)	-0.322707	-0.336948	-0.0606781	0.214252	0.26025	0.195012	0.266813	-0.0850294	-0.295001
1452575_at		1	16702	Krtap6-3	keratin associated protein 6-3	-0.38057	-0.405429	-0.152816	0.134656	0.166237	0.148133	0.177101	0.485793	-0.32949
1452599_s_at	160636_at	1	106672	AI413582	expressed sequence AI413582	-0.323344	-0.342644	-0.0241359	0.127447	0.224308	0.157359	0.230038	-0.0212578	-0.228254
1452646_at	160376_at	1	68728	Trp53inp2	transformation related protein 53 inducible nuclear protein 2	-0.450447	-0.434435	-0.376671	0.0688787	0.31843	0.171236	0.350379	0.260222	-0.0748757
1452679_at		1	73710	Tubb2b	tubulin, beta 2b	-0.361748	-0.313967	0.041867	0.221985	0.267917	0.220452	0.289981	0.216233	-0.287396
1452732_at	95740_at	1	67855	Asprv1	aspartic peptidase, retroviral-like 1	-0.251695	-0.400215	-0.0360822	0.186581	0.271	0.215475	0.214473	0.12194	-0.358865
1452746_at		1	74772	Atp13a2	ATPase type 13A2	-0.318293	-0.319587	-0.137595	0.164543	0.238825	0.159393	0.241614	-0.014159	-0.128649
1452789_at		1	20621	Snn	stannin	-0.418812	-0.424408	-0.168254	0.222492	0.337417	0.221701	0.314756	0.170112	-0.520636
1452836_at	96806_at	1	64898	Lpin2	lipin 2	-0.26662	-0.297558	-0.124649	0.119496	0.244284	0.145118	0.228412	0.025612	-0.363487
1453008_at		1	69539	2300002D11Rik	RIKEN cDNA 2300002D11 gene	-0.435852	-0.425267	-0.223411	0.0759835	0.195758	0.117986	0.234465	0.310823	0.0226613
1453069_at		1	74769	Pik3cb	phosphatidylinositol 3-kinase, catalytic, beta polypeptide	-0.317674	-0.424471	-0.167787	0.123173	0.287511	0.163198	0.257671	0.0668738	-0.241272
1453072_at		1	71862	Gpr160	G protein-coupled receptor 160	-0.336721	-0.31492	-0.118761	0.151808	0.237202	0.191463	0.238499	0.0533261	-0.0285356
1453092_at	98518_f_at	1	74175	Crct1	cysteine-rich C-terminal 1	-0.476728	-0.505352	-0.0577741	0.227376	0.39842	0.222654	0.285271	0.107506	-0.321755
1453120_at		1	52837	Txndc13	thioredoxin domain containing 13	-0.311134	-0.353987	-0.219115	0.162159	0.284727	0.143569	0.286263	-0.0975933	-0.277747
1453192_at		1	73121	3110032G18Rik	RIKEN cDNA 3110032G18 gene	-0.519418	-0.548614	-0.360161	0.086012	0.405376	0.225252	0.362288	0.515273	-0.616834
1453224_at		1	22682	Zfand5	zinc finger, AN1-type domain 5	-0.347614	-0.422803	-0.116724	0.224868	0.366919	0.183754	0.342922	0.01212	-0.383146
1453352_at		1	319767	Atp10b	ATPase, Class V, type 10B	-0.314442	-0.339598	-0.0652142	0.0830009	0.155847	0.155837	0.191451	0.281857	-0.0717546
1453367_a_at		1	76192	Abhd12	abhydrolase domain containing 12	-0.56213	-0.657954	-0.306053	0.171118	0.391774	0.13839	0.428076	0.00213183	-0.222197
1453768_a_at	103343_at	1	73847	5430432M24Rik	RIKEN cDNA 5430432M24 gene	-0.264535	-0.413685	-0.0327153	0.116947	0.0683953	0.218347	0.203551	0.325931	-0.302578
1453770_at		1	71791	Cpa4	carboxypeptidase A4	-0.402808	-0.425282	-0.0946101	0.116167	0.115957	0.229647	0.260834	0.404863	0.0197104
1453865_a_at		1	54644	Otud5	OTU domain containing 5	-0.30187	-0.33103	-0.15687	0.142462	0.223042	0.154734	0.258715	-0.0252543	-0.277126
1454206_a_at		1	11490	Adam15	a disintegrin and metallopeptidase domain 15 (metargidin)	-0.262125	-0.358764	-0.125504	0.197248	0.252614	0.188313	0.240348	-0.118939	-0.214364
1454242_at		1	69699	2310079G19Rik	RIKEN cDNA 2310079G19 gene	-0.34835	-0.421791	-0.176767	0.0468708	0.0537203	0.168184	0.189124	0.556048	-0.179995
1454606_at	96614_at	1	217684	4933426M11Rik	RIKEN cDNA 4933426M11 gene	-0.401055	-0.419984	-0.309709	0.0401611	0.207736	0.0654357	0.192895	0.333864	0.10244
1454654_at		1	224132	Dirc2	disrupted in renal carcinoma 2 (human)	-0.377637	-0.406103	-0.241388	0.0455893	0.1491	0.123875	0.225004	0.257859	0.0963021
1454656_at	100958_at	1	219140	Spata13	spermatogenesis associated 13	-0.386776	-0.35517	-0.10307	0.202072	0.28144	0.224959	0.278131	-0.0121282	-0.151304
1454662_at		1	231717	A230106M15Rik	RIKEN cDNA A230106M15 gene	-0.319357	-0.352993	-0.194708	0.097438	0.180321	0.10534	0.235371	0.211054	-0.0810506
1454663_at		1	217869	Eif5	eukaryotic translation initiation factor 5	-0.510763	-0.570762	-0.288857	0.193361	0.415102	0.138269	0.408354	0.0153657	-0.435931
1454704_at		1	12492	Scarb2	scavenger receptor class B, member 2	-0.288931	-0.357788	-0.19435	0.0689717	0.134276	0.127368	0.241672	0.223145	-0.0463066
1454731_at		1	17909	Myo10	myosin X	-0.289778	-0.342061	-0.0874711	0.177249	0.257651	0.196426	0.270855	0.0671885	-0.362282
1454755_at		1	233011	Itpkc	inositol 1,4,5-trisphosphate 3-kinase C	-0.316473	-0.424358	-0.282155	0.0268885	0.149661	0.199618	0.235501	0.503869	-0.106165
1454762_at		1	331524	Xkrx	X Kell blood group precursor related X linked	-0.617251	-0.646063	-0.253865	0.186857	0.442912	0.204147	0.428105	0.171497	-0.244056
1454930_at		1	272589	Tbcel	tubulin folding cofactor E-like	-0.298303	-0.357577	-0.0919176	0.158938	0.230652	0.183122	0.246727	0.0669151	-0.165033
1455115_a_at		1	224912	Crb3	crumbs homolog 3 (Drosophila)	-0.294094	-0.354104	-0.0433984	0.221224	0.221491	0.184878	0.199873	0.0573212	-0.171888
1455242_at		1	108655	Foxp1	forkhead box P1	-0.303921	-0.378557	0.0651337	0.209351	0.211122	0.211545	0.229914	0.154417	-0.0788962
1455256_at		1	665113 /// 674765	LOC674765 /// Tnik	TRAF2 and NCK interacting kinase /// region containing TRAF2 and NCK interacting	-0.299054	-0.31012	-0.0681319	0.133565	0.193251	0.187422	0.245084	0.155195	-0.193583
1455298_at		1	15904	Id4	Inhibitor of DNA binding 4	-0.24024	-0.389721	-0.0847928	-0.0403421	0.093885	0.223068	0.166926	0.525267	-0.158443
1455377_at		1	70892	Ttll7	tubulin tyrosine ligase-like family, member 7	-0.343436	-0.361429	-0.0402865	0.179979	0.273182	0.126227	0.219411	0.119004	-0.0940577
1455399_at		1	194231 /// 637116	Cnksr1 /// LOC637116	connector enhancer of kinase suppressor of Ras 1 /// similar to connector enhanc	-0.410387	-0.420912	-0.25363	0.0512138	0.18447	0.184359	0.222222	0.35292	0.137467
1455450_at		1	545622	Ptpn3	Protein tyrosine phosphatase, non-receptor type 3	-0.33489	-0.357863	-0.0969058	0.18295	0.259745	0.184804	0.274611	0.0788297	-0.303969
1455452_x_at		1	101584	AI449310	expressed sequence AI449310	-0.469108	-0.501498	-0.270698	0.135142	0.39818	0.204258	0.361446	0.222355	-0.488706
1455479_a_at		1	66105	Ube2d3	ubiquitin-conjugating enzyme E2D 3 (UBC4/5 homolog, yeast)	-0.31424	-0.318615	-0.188282	0.146453	0.260188	0.155555	0.271138	-0.0896522	-0.201778
1455480_s_at		1	66105	Ube2d3	ubiquitin-conjugating enzyme E2D 3 (UBC4/5 homolog, yeast)	-0.479986	-0.502984	-0.284963	0.155504	0.376191	0.143448	0.392607	0.00698498	-0.386789
1455504_a_at	101069_g_at	1	54484	Mkrn1	makorin, ring finger protein, 1	-0.271841	-0.351984	-0.058939	0.196998	0.293779	0.156711	0.234246	-0.0157569	-0.361916
1455543_at		1	270201	Klhl18	kelch-like 18 (Drosophila)	-0.300147	-0.395639	-0.21529	0.0436546	0.193588	0.162625	0.277628	0.124233	-0.149686
1455575_at		1	13688	Eif4ebp2	eukaryotic translation initiation factor 4E binding protein 2	-0.262305	-0.347718	-0.130965	0.163384	0.316611	0.135753	0.272878	0.046244	-0.142146
1455618_x_at	104398_at	1	232670	Tspan33	tetraspanin 33	-0.264512	-0.36217	-0.198444	0.0197741	0.189365	0.225707	0.292493	0.286762	-0.326999
1455685_at		1	320878	Mical2	microtubule associated monoxygenase, calponin and LIM domain containing 2	-0.309376	-0.40214	-0.055771	0.204767	0.275186	0.212198	0.271813	0.0465418	-0.554118
1455695_at		1	20449	St8sia1	ST8 alpha-N-acetyl-neuraminide alpha-2,8-sialyltransferase 1	-0.359419	-0.37556	-0.170479	0.199352	0.273847	0.224233	0.274884	0.0798982	-0.344489
1455737_at		1	78540	C030002B11Rik	RIKEN cDNA C030002B11 gene	-0.359328	-0.305056	-0.195169	-0.0288762	0.0690558	0.178643	0.240664	0.340627	0.186558
1455745_at		1	26889	Cln8	ceroid-lipofuscinosis, neuronal 8	-0.256387	-0.282957	-0.0733094	-0.00944009	-0.0337297	0.142512	0.188132	0.283337	0.265246
1455812_x_at		1	246154	Vasn	vasorin	-0.344424	-0.361124	-0.0425977	0.104286	0.192734	0.196492	0.241284	0.241572	-0.0551395
1455872_at		1	219148	BC065085	cDNA sequence BC065085	-0.559092	-0.538287	-0.279907	0.110323	0.294128	0.230652	0.356001	0.499932	-0.272518
1455892_x_at		1	622147 /// 668227 /// 668269 /// 669176 /// 669658 /// 669821 /// 676636	EG622147 /// EG668227 /// EG668269 /// LOC669176 /// LOC669658 /// LOC669821 ///	predicted gene, EG622147 /// predicted gene, EG668227 /// predicted gene, EG6682	-0.317424	-0.367041	-0.251853	0.0639362	0.132853	0.160445	0.264457	0.353362	-0.18028
1456174_x_at		1	17988	Ndrg1	N-myc downstream regulated gene 1	-0.316196	-0.37589	-0.163356	0.063749	0.158734	0.171799	0.209735	0.37174	0.0436332
1456231_at		1	237625	Pla2g3	phospholipase A2, group III	-0.257843	-0.337481	-0.198374	0.0667628	0.158104	0.164259	0.272077	0.0915022	-0.082155
1456418_at		1	227331	Tnrc15	Trinucleotide repeat containing 15	-0.320609	-0.312989	-0.142364	0.123951	0.261139	0.187156	0.268868	-0.0579568	-0.170019
1456425_at		1	408028	9230115E21Rik	RIKEN cDNA 9230115E21 gene	-0.305859	-0.316404	-0.166805	0.14173	0.298266	0.168098	0.262285	0.0628247	-0.333031
1456450_at		1	83429	Ctns	Cystinosis, nephropathic	-0.500062	-0.490897	-0.200406	0.169652	0.321471	0.18355	0.346995	0.110078	-0.266945
1456451_at		1	101434	Ceacam15	CEA-related cell adhesion molecule 15	-0.266194	-0.325556	-0.189534	0.0941118	0.257865	0.170044	0.266547	0.0858307	-0.195683
1456465_at		1	229517	Slc25a44	solute carrier family 25, member 44	-0.280799	-0.324749	-0.092212	0.220417	0.247325	0.197683	0.241275	-0.00699462	-0.208632
1456502_at		1	69181	Dyrk2	dual-specificity tyrosine-(Y)-phosphorylation regulated kinase 2	-0.236103	-0.36412	-0.0949185	0.186661	0.230174	0.117241	0.246628	0.0114741	-0.403857
1456518_at		1	71640	4930422I07Rik	RIKEN cDNA 4930422I07 gene	-0.386178	-0.440772	-0.203007	0.107485	0.268129	0.146441	0.252882	0.223594	-0.26821
1456603_at	96791_at	1	76566	1500005K14Rik	RIKEN cDNA 1500005K14 gene	-0.304546	-0.257794	-0.231499	-0.0455919	0.115425	0.121586	0.174727	0.494919	-0.0939767
1456606_a_at		1	218194 /// 58250	Chst11 /// Phactr1	carbohydrate sulfotransferase 11 /// phosphatase and actin regulator 1	-0.3185	-0.320962	-0.0645408	0.211381	0.311047	0.232398	0.242109	0.182993	-0.342895
1456881_at		1	235627	Nbeal2	neurobeachin-like 2	-0.299324	-0.356484	-0.142124	0.203727	0.260249	0.193375	0.271269	-0.109671	-0.288601
1457421_at		1	78500	1700063D05Rik	RIKEN cDNA 1700063D05 gene	-0.29484	-0.334179	-0.148041	0.168002	0.277133	0.154349	0.247644	-0.0236665	-0.206742
1457424_at		1	14048	Eya1	eyes absent 1 homolog (Drosophila)	-0.266188	-0.324558	-0.126254	0.174708	0.314587	0.18838	0.224291	0.128017	-0.27499
1457724_at		1	13039	Ctsl	cathepsin L	-0.374059	-0.414424	-0.20128	0.0723428	0.193446	0.135381	0.269936	0.43408	-0.339651
1457988_at		1	140740	Sec63	SEC63-like (S. cerevisiae)	-0.432892	-0.428389	0.14079	0.196145	0.212124	0.182616	0.305312	0.114086	-0.377847
1458347_s_at		1	50528	Tmprss2	transmembrane protease, serine 2	-0.551468	-0.622281	-0.256226	0.175085	0.502012	0.252146	0.40274	0.325178	-0.455193
1458370_at		1	140780	Bmp2k	BMP2 inducible kinase	-0.31161	-0.325925	-0.130951	0.118129	0.192751	0.1462	0.269881	0.0116244	-0.245828
1458444_at		1	102009	AI195381	Expressed sequence AI195381	-0.392665	-0.479079	-0.262972	0.136946	0.312346	0.221357	0.319284	0.24945	-0.183642
1458453_at		1	380928	Lmo7	LIM domain only 7	-0.302717	-0.366783	-0.110751	0.205358	0.328903	0.131171	0.224581	-0.064524	-0.241438
1458511_at		1	381668	2410025L10Rik	RIKEN cDNA 2410025L10 gene	-0.332327	-0.348649	-0.0596729	0.207247	0.211295	0.225217	0.279582	-0.0930759	-0.191315
1458994_at		1	---	---	---	-0.440295	-0.443288	-0.0415276	0.17593	0.347759	0.134932	0.314179	-0.119192	-0.333338
1459054_at		1	69743	Casz1	castor homolog 1, zinc finger (Drosophila)	-0.284155	-0.296464	-0.0236468	0.187411	0.247027	0.212237	0.232071	0.19075	-0.422312
1459259_at		1	328264	EG328264	predicted gene, EG328264	-0.338736	-0.383761	-0.232357	0.114048	0.20055	0.143978	0.337466	0.0881987	-0.448098
1459363_at		1	20239	Atxn2	Ataxin 2	-0.372204	-0.396234	0.162445	0.215226	0.354258	0.228482	0.267969	0.106639	-0.317659
1459470_at		1	12394	Runx1	Runt related transcription factor 1	-0.350574	-0.314616	-0.0914482	0.130158	0.219492	0.198149	0.283883	0.172952	-0.244455
1459524_at		1	328949	Mcc	mutated in colorectal cancers	-0.313156	-0.410007	-0.221867	0.210414	0.339046	0.177634	0.311079	-0.0710403	-0.407301
1459546_s_at		1	18605	Enpp1	ectonucleotide pyrophosphatase/phosphodiesterase 1	-0.350104	-0.334352	0.0206722	0.209842	0.162192	0.188081	0.266561	0.0808457	-0.197347
1459703_at		1	52315	D7Ertd443e	DNA segment, Chr 7, ERATO Doi 443, expressed	-0.292746	-0.337994	-0.104699	0.154713	0.245882	0.151427	0.24637	-0.160877	-0.183178
1459740_s_at		1	22228	Ucp2	uncoupling protein 2 (mitochondrial, proton carrier)	-0.283288	-0.349641	-0.0160417	0.261429	0.275466	0.269195	0.310061	0.0659633	-0.40344
1459741_x_at		1	22228	Ucp2	uncoupling protein 2 (mitochondrial, proton carrier)	-0.312032	-0.333183	-0.0486122	0.277637	0.282441	0.251972	0.293907	0.107426	-0.4354
1459890_s_at	96709_at	1	73737	1110008P14Rik	RIKEN cDNA 1110008P14 gene	-0.308654	-0.390544	-0.0639698	0.268008	0.337155	0.259953	0.281647	0.089522	-0.453457
1459903_at	93411_at	1	20361	Sema7a	sema domain, immunoglobulin domain (Ig), and GPI membrane anchor, (semaphorin) 7	-0.48022	-0.538599	-0.182925	0.195628	0.295213	0.216715	0.451039	0.197437	-0.398538
1459973_x_at		1	13482	Dpp4	dipeptidylpeptidase 4	-0.348023	-0.333719	-0.109847	0.18142	0.268012	0.155378	0.272654	-0.22926	-0.0324628
1460177_at		1	66054	Cndp2	CNDP dipeptidase 2 (metallopeptidase M20 family)	-0.296679	-0.255044	-0.296054	-0.0102871	0.0863892	0.135577	0.201759	0.1394	0.235285
1460204_at	103539_at	1	21682	Tec	cytoplasmic tyrosine kinase, Dscr28C related (Drosophila)	-0.300997	-0.287525	-0.179848	0.16201	0.284352	0.139172	0.235774	0.0284554	-0.10837
1460235_at	101389_at	1	12492	Scarb2	scavenger receptor class B, member 2	-0.322863	-0.35368	-0.151136	0.199529	0.323223	0.173384	0.252228	0.00251654	-0.231937
1460290_at		1	64898	Lpin2	lipin 2	-0.288838	-0.357364	-0.119868	0.151324	0.260617	0.15489	0.274057	-0.0017912	-0.277697
1460294_at		1	50769	Atp8a2	ATPase, aminophospholipid transporter-like, class I, type 8A, member 2	-0.402616	-0.437175	-0.182168	0.177543	0.366182	0.193921	0.336935	0.189361	-0.359117
1460367_at		1	73389	Hbp1	high mobility group box transcription factor 1	-0.334558	-0.372905	-0.107882	0.078192	0.148726	0.119029	0.167711	0.257228	0.00199283
1460386_a_at		1	20510	Slc1a1	solute carrier family 1 (neuronal/epithelial high affinity glutamate transporter	-0.339815	-0.339914	-0.38244	-0.0420771	0.26823	0.0882062	0.272166	0.524683	-0.299038
1460409_at		1	12894	Cpt1a	carnitine palmitoyltransferase 1a, liver	-0.276305	-0.397048	-0.141569	0.0354234	0.166267	0.108618	0.231579	0.185644	-0.0984639
1460420_a_at	101842_g_at	1	13649	Egfr	epidermal growth factor receptor	-0.379162	-0.375319	-0.045788	0.193347	0.294862	0.145407	0.286372	0.00649835	-0.284852
1460428_at	160338_at	1	68420	Ankrd13a	ankyrin repeat domain 13a	-0.315473	-0.353108	-0.188399	0.183661	0.267408	0.215614	0.279379	-0.0119693	-0.312377
1460466_at		1	665155 /// 73385	1700047I17Rik /// LOC665155	RIKEN cDNA 1700047I17 gene /// similar to signal recognition particle 54	-0.403122	-0.545717	-0.26865	0.147284	0.139538	0.180107	0.287024	0.326917	-0.135665
1460573_at		1	226551	AI848100	expressed sequence AI848100	-0.494896	-0.524677	-0.217098	0.186763	0.414591	0.167901	0.376116	0.116337	-0.58023
1460624_at		1	109045	6330564D18Rik	RIKEN cDNA 6330564D18 gene	-0.361786	-0.354639	0.00896258	0.167972	0.252448	0.187923	0.267018	0.0194779	-0.135227
1460732_a_at	102223_at	1	19041	Ppl	periplakin	-0.395022	-0.503345	-0.228624	0.115499	0.285532	0.173284	0.254195	0.131375	-0.183895
1415801_at		1	14609	Gja1	gap junction membrane channel protein alpha 1	-1.30953	-1.14643	-0.228075	0.714416	0.973989	0.628336	0.91879	-0.150038	-1.466
1416239_at		1	11898	Ass1	argininosuccinate synthetase 1	-1.30768	-1.16234	-0.148488	0.819585	1.04175	0.756221	0.989309	-0.401708	-1.43109
1416464_at	101077_at	1	20533	Slc4a1	solute carrier family 4 (anion exchanger), member 1	-1.02003	-1.03258	-0.35909	0.257141	0.646519	0.45636	0.733676	0.502457	-0.755949
1416563_at	103341_at	1	51797	Ctps	cytidine 5'-triphosphate synthase	-0.755177	-0.602017	0.301049	0.676128	0.75647	0.570133	0.587273	-0.616613	-1.08555
1416893_at		1	66540	3110001A13Rik	RIKEN cDNA 3110001A13 gene	-1.18121	-1.11854	-0.523401	0.402542	0.741467	0.343836	0.719307	0.263408	-0.865773
1416940_at	99159_at	1	105675	Ppif	peptidylprolyl isomerase F (cyclophilin F)	-0.970292	-0.913299	-0.238056	0.470655	0.716085	0.524197	0.71809	0.273261	-0.955777
1417061_at		1	53945	Slc40a1	solute carrier family 40 (iron-regulated transporter), member 1	-1.23962	-1.00827	-0.163453	0.571586	0.819173	0.541834	0.787186	0.195591	-1.12449
1417575_at		1	68149	Otub2	OTU domain, ubiquitin aldehyde binding 2	-1.28852	-1.12792	-0.101493	0.734059	0.956896	0.691541	0.911485	-0.0465739	-1.20453
1417576_a_at		1	68149	Otub2	OTU domain, ubiquitin aldehyde binding 2	-1.95606	-1.6161	-0.0268339	1.11386	1.3537	0.971352	1.30406	0.278338	-2.08239
1417750_a_at		1	67712	Slc25a37	solute carrier family 25, member 37	-1.15525	-0.97975	-0.223218	0.607085	0.799636	0.581342	0.818827	-0.0378974	-1.08918
1417802_at		1	66183	1110032A04Rik	RIKEN cDNA 1110032A04 gene	-0.901976	-0.848197	0.0715862	0.646887	0.710948	0.477222	0.686196	-0.511638	-0.934185
1417929_at	104214_at	1	50934	Slc7a8	solute carrier family 7 (cationic amino acid transporter, y+ system), member 8	-0.815431	-0.712253	0.141004	0.574283	0.634343	0.58683	0.677912	0.0201555	-1.00625
1418207_at		1	108017	Fxyd4	FXYD domain-containing ion transport regulator 4	-1.31505	-1.19087	-0.209998	0.724801	0.991122	0.728408	0.967483	0.25732	-1.30012
1418626_a_at	95286_at	1	12759	Clu	clusterin	-0.941118	-0.96633	-0.365366	0.390995	0.750792	0.489179	0.696229	0.276082	-0.744839
1418773_at		1	60527	Fads3	fatty acid desaturase 3	-1.36034	-1.17427	-0.267836	0.742606	0.971984	0.719464	0.933194	0.256755	-1.27617
1418805_at	92755_f_at	1	20287	Sct	secretin	-1.23663	-1.13436	0.0764899	0.814917	0.970073	0.766696	0.908359	-0.695437	-1.2154
1419029_at		1	50527	Ero1l	ERO1-like (S. cerevisiae)	-1.33856	-1.10547	-0.170004	0.72003	0.971172	0.689434	0.930968	-0.187234	-1.33343
1419030_at		1	50527	Ero1l	ERO1-like (S. cerevisiae)	-1.32417	-1.11743	-0.362868	0.612218	0.948745	0.548426	0.899445	-0.0670573	-1.30409
1419317_x_at		1	545548 /// 630971 /// 630994 /// 69520 /// 94060	Lce3a /// Lce3c /// Lce3f /// LOC630971 /// LOC630994	late cornified envelope 3F /// late cornified envelope 3C /// late cornified env	-2.13159	-1.73409	0.169514	1.32466	1.47897	1.22319	1.4608	0.401702	-2.2482
1419394_s_at	103448_at	1	20201	S100a8	S100 calcium binding protein A8 (calgranulin A)	-0.754459	-0.885035	-0.260334	0.656024	0.787096	0.618386	0.718873	-0.491906	-0.862652
1419555_at	103283_at	1	13711	Elf5	E74-like factor 5	-1.24631	-1.22057	-0.0674579	0.745792	0.973433	0.730392	0.922385	-0.0266701	-1.22486
1419556_at		1	13711	Elf5	E74-like factor 5	-1.2246	-1.10926	-0.099137	0.72094	0.9351	0.693255	0.926534	-0.168825	-1.14139
1419615_at		1	64177	Trpv6	transient receptor potential cation channel, subfamily V, member 6	-0.935262	-1.01904	-0.573266	0.178765	0.736416	0.362182	0.730344	0.408889	-0.718584
1419832_s_at	103219_at	1	56318	Acpp	acid phosphatase, prostate	-0.848345	-0.880313	-0.0488066	0.64049	0.799018	0.635761	0.691881	-0.0994651	-0.908799
1420270_at	162330_f_at	1	---	---	---	-0.809173	-0.705092	0.073219	0.57408	0.682474	0.489625	0.645891	-0.208986	-0.957448
1420639_at		1	57748	Jmy	junction-mediating and regulatory protein	-1.26018	-1.14443	-0.386946	0.585852	0.928185	0.543095	0.860651	0.287233	-1.14085
1420640_at		1	57748	Jmy	junction-mediating and regulatory protein	-1.22943	-1.06904	-0.215895	0.640437	0.880854	0.614776	0.83434	0.0944398	-1.12266
1420664_s_at	98018_at	1	19124	Procr	protein C receptor, endothelial	-1.00621	-0.783652	0.454032	0.684917	0.674536	0.539595	0.619467	-0.328949	-0.737481
1420672_at		1	16509	Kcne1	potassium voltage-gated channel, Isk-related subfamily, member 1	-1.2904	-1.15882	-0.305272	0.687136	0.969977	0.688658	0.945647	-0.108874	-1.19626
1420728_at	97767_at	1	16670	Krt32	keratin 32	-1.42043	-1.12935	0.23972	0.837975	1.04034	0.775906	0.933016	-0.158664	-1.38877
1420918_at		1	170755	Sgk3	serum/glucocorticoid regulated kinase 3	-0.988176	-0.97009	-0.445932	0.25625	0.696314	0.165761	0.592674	0.191137	-0.787433
1420994_at		1	108105	B3gnt5	UDP-GlcNAc:betaGal beta-1,3-N-acetylglucosaminyltransferase 5	-0.782141	-0.737945	-0.231762	0.582375	0.732274	0.491231	0.660558	-0.476972	-0.797768
1421120_at	92382_at	1	17920	Myo6	myosin VI	-1.04934	-1.20047	-0.520651	0.336302	0.658761	0.305997	0.736754	0.465579	-0.866239
1421214_at		1	12763	Cmah	cytidine monophospho-N-acetylneuraminic acid hydroxylase	-0.819012	-0.737668	-0.103012	0.633452	0.632245	0.597342	0.612335	-0.230792	-0.835278
1421355_at	96566_at	1	21818	Tgm3	transglutaminase 3, E polypeptide	-1.29891	-1.27236	-0.149551	0.82266	1.08551	0.727022	0.914246	-0.514396	-1.2946
1421943_at		1	21802	Tgfa	transforming growth factor alpha	-0.990045	-0.917969	-0.313472	0.386906	0.679902	0.425683	0.670028	0.251291	-0.748827
1422037_at		1	13393	Dlx3	distal-less homeobox 3	-1.2463	-1.03557	-0.0425603	0.778295	0.980243	0.691514	0.931455	-0.452896	-1.48211
1422222_at	92739_at	1	16447	Ivl	involucrin	-0.770475	-0.794895	-0.00685783	0.630691	0.723829	0.493681	0.599457	-0.306853	-0.947124
1422324_a_at	104262_at	1	19227	Pthlh	parathyroid hormone-like peptide	-0.783353	-0.816246	-0.13531	0.627342	0.713655	0.587306	0.555894	-0.194548	-0.711923
1422723_at		1	20897	Stra6	stimulated by retinoic acid gene 6	-1.30259	-1.14094	-0.148349	0.825563	1.03247	0.74606	0.967482	-0.782417	-1.2453
1422735_at	92658_at	1	15220	Foxq1	forkhead box Q1	-0.927539	-0.733632	0.114416	0.652561	0.693714	0.576758	0.677448	-0.373513	-0.653399
1422790_at		1	18159	Nppc	natriuretic peptide precursor type C	-1.25849	-1.1109	-0.12758	0.691163	0.953245	0.683095	0.923362	0.189583	-1.19191
1423320_at		1	66705	Dnase1l2	deoxyribonuclease 1-like 2	-1.05717	-0.953109	-0.206652	0.580707	0.744885	0.571915	0.735034	0.0849744	-0.914977
1423634_at		1	57911	Gsdm1	gasdermin 1	-1.09586	-0.966063	-0.121355	0.552804	0.78777	0.574517	0.766023	0.224351	-0.997629
1423753_at		1	68010	Bambi	BMP and activin membrane-bound inhibitor, homolog (Xenopus laevis)	-1.84409	-1.38899	0.198821	1.07363	1.30134	0.977462	1.21274	0.259992	-2.05828
1423845_at		1	105859	Csdc2	cold shock domain containing C2, RNA binding	-1.33139	-1.15308	-0.191349	0.762013	0.96119	0.71889	0.931837	0.16662	-1.23934
1424647_at		1	216643	Gabrp	gamma-aminobutyric acid (GABA-A) receptor, pi	-2.02143	-1.56636	0.119326	1.116	1.36088	1.02428	1.27677	0.351595	-2.12729
1424675_at		1	106957	Slc39a6	solute carrier family 39 (metal ion transporter), member 6	-0.744081	-0.665204	0.119248	0.619562	0.649344	0.511424	0.613096	-0.377076	-0.977681
1424824_at	160236_at	1	105439	Slain1	SLAIN motif family, member 1	-0.824098	-0.812884	-0.0909081	0.539395	0.656114	0.509234	0.695167	-0.162688	-0.881333
1424962_at		1	229302	Tm4sf4	transmembrane 4 superfamily member 4	-1.29099	-1.16768	-0.362462	0.772382	1.02473	0.761042	1.02227	-0.644191	-1.26266
1425102_a_at		1	70008	Ace2	angiotensin I converting enzyme (peptidyl-dipeptidase A) 2	-1.52305	-1.24431	-0.259462	0.713148	0.99083	0.700159	0.950814	0.250189	-1.26613
1425103_at		1	70008	Ace2	angiotensin I converting enzyme (peptidyl-dipeptidase A) 2	-1.34081	-1.19261	-0.275888	0.647478	0.955117	0.653067	0.885216	0.168718	-1.11647
1425376_at	99848_at	1	11688	Alox8	arachidonate 8-lipoxygenase	-1.29908	-1.11274	-0.0665411	0.856896	1.06335	0.781982	0.950044	-0.727625	-1.24825
1425400_a_at		1	56222	Cited4	Cbp/p300-interacting transactivator, with Glu/Asp-rich carboxy-terminal domain,	-0.873905	-0.719575	0.000293562	0.617964	0.654141	0.597145	0.636167	-0.174499	-0.783201
1425606_at		1	216225	Slc5a8	solute carrier family 5 (iodide transporter), member 8	-1.09342	-1.0122	-0.423192	0.258864	0.671077	0.249738	0.645489	0.506258	-0.758156
1425874_at		1	15422	Hoxc13	homeo box C13	-0.815837	-0.716289	0.150507	0.557857	0.678321	0.548565	0.667538	-0.114023	-1.1472
1425916_at		1	170725	Capn8	calpain 8	-1.38526	-1.17988	-0.0771494	0.794672	1.01008	0.760427	0.969314	-0.293808	-1.35406
1426098_a_at		1	12380	Cast	calpastatin	-0.901267	-0.914025	-0.477931	0.370021	0.676506	0.366658	0.633297	0.0432648	-0.664954
1426243_at		1	107869	Cth	cystathionase (cystathionine gamma-lyase)	-0.805019	-0.604797	0.200914	0.683632	0.69262	0.519898	0.595424	-0.654163	-1.11446
1426663_s_at		1	212980	Slc45a3	solute carrier family 45, member 3	-1.07412	-1.03423	-0.560133	0.197145	0.653968	0.287245	0.616772	0.493854	-0.648392
1426911_at	103506_f_at	1	13506	Dsc2	desmocollin 2	-1.465	-1.2698	-0.342543	0.781851	1.09501	0.723024	0.990786	0.0490466	-1.32398
1427285_s_at		1	72289	Malat1	metastasis associated lung adenocarcinoma transcript 1 (non-coding RNA)	-0.946073	-1.03189	-0.529933	0.213067	0.712794	0.0740776	0.713517	0.296416	-0.749076
1427430_at		1	226551	AI848100	expressed sequence AI848100	-0.976199	-1.02213	-0.589806	0.172288	0.716022	0.0326995	0.654785	0.3943	-0.908033
1427787_at		1	83395	Sp6	trans-acting transcription factor 6	-0.856476	-0.752148	0.114384	0.640553	0.681156	0.547717	0.624554	-0.397368	-0.930416
1428043_a_at		1	12763	Cmah	cytidine monophospho-N-acetylneuraminic acid hydroxylase	-0.780853	-0.687959	-0.181775	0.635155	0.585343	0.539416	0.635541	-0.239174	-0.846622
1428595_at		1	74338	Slc6a19	solute carrier family 6 (neurotransmitter transporter), member 19	-1.1957	-1.11394	-0.429559	0.499337	0.800036	0.522081	0.822658	0.222156	-0.963209
1429053_at		1	68617	1110012J17Rik	RIKEN cDNA 1110012J17 gene	-0.834827	-0.673569	0.199418	0.602829	0.635854	0.506706	0.600877	-0.430725	-0.879168
1429100_at		1	72123	2010109K11Rik	RIKEN cDNA 2010109K11 gene	-0.957379	-0.941564	-0.447817	0.378571	0.718235	0.379315	0.717536	0.149656	-0.743856
1429357_at		1	68187	4921533L14Rik	RIKEN cDNA 4921533L14 gene	-1.015	-1.0296	-0.549158	0.198641	0.718044	0.0809741	0.695647	0.311621	-0.78109
1429413_at		1	70574	Cpm	carboxypeptidase M	-2.17989	-1.72052	0.237426	1.24259	1.43298	1.13703	1.39219	0.543049	-2.36728
1429540_at		1	72383	Cnfn	cornifelin	-0.977512	-0.895262	0.00462912	0.66373	0.775066	0.653053	0.76861	-0.0750525	-0.917756
1429750_at		1	17330	Minpp1	multiple inositol polyphosphate histidine phosphatase 1	-1.06856	-0.924278	-0.184081	0.581467	0.785414	0.54846	0.760992	0.00977338	-1.00762
1429896_at		1	74756	5830408B19Rik	RIKEN cDNA 5830408B19 gene	-0.99531	-0.791908	0.0418119	0.613662	0.73692	0.582855	0.738768	0.0386108	-1.26234
1429913_at		1	74571	Kcnk16	potassium channel, subfamily K, member 16	-1.31727	-1.10488	-0.0773058	0.807633	1.01663	0.731152	0.977405	-0.453035	-1.3306
1429960_at		1	73988	4930438A08Rik	RIKEN cDNA 4930438A08 gene	-1.56178	-1.29399	-0.133124	0.810713	1.05537	0.834019	1.00063	0.206713	-1.33637
1430625_at		1	66708	Krtap3-2	keratin associated protein 3-2	-1.424	-1.25929	-0.195477	0.754149	0.992012	0.719411	0.917874	0.301222	-1.32094
1431042_at		1	74229	Paqr8	progestin and adipoQ receptor family member VIII	-1.34079	-1.24345	-0.401203	0.645855	1.00283	0.623191	0.959269	0.108533	-1.28076
1431045_at		1	76820	D12Ertd553e	DNA segment, Chr 12, ERATO Doi 553, expressed	-2.17784	-1.92326	-0.00823792	1.22514	1.49754	1.05417	1.45758	0.485591	-2.43537
1431213_a_at		1	433762 /// 668462 /// 668581 /// 670993 /// 673100	EG668462 /// EG668581 /// LOC433762 /// LOC670993 /// LOC673100	hypothetical gene LOC433762 /// predicted gene, EG668462 /// predicted gene, EG6	-0.962038	-1.06439	-0.528132	0.224694	0.666198	0.212331	0.758686	0.542001	-0.765576
1431214_at		1	433762	LOC433762	hypothetical gene LOC433762	-0.996181	-1.16961	-0.583119	0.283213	0.690209	0.258909	0.78862	0.489109	-0.869822
1431371_at		1	71535	9030411M13Rik	RIKEN cDNA 9030411M13 gene	0.43232	0.539393	0.488171	0.128175	0.142898	-0.159706	-0.0567209	-0.876577	-1.04214
1431430_s_at		1	630539 /// 66949	LOC630539 /// Trim59	tripartite motif-containing 59 /// similar to mouse RING finger 1	-0.0606715	0.0405153	0.176349	0.331692	0.476803	0.153127	0.338273	-0.646504	-1.55601
1431504_at		1	69661	2310061N02Rik	RIKEN cDNA 2310061N02 gene	-1.40998	-1.26502	-0.42115	0.814503	1.05358	0.736232	0.998296	-0.446417	-1.3305
1431805_a_at	98485_at	1	52428	Rhpn2	rhophilin, Rho GTPase binding protein 2	-0.866792	-0.751705	-0.0147997	0.554312	0.66424	0.521155	0.641433	-0.296203	-0.793926
1433203_at		1	77069	6030400A10Rik	RIKEN cDNA 6030400A10 gene	-0.845173	-0.758951	0.267392	0.640464	0.62868	0.594906	0.644822	-0.0411878	-0.815654
1433596_at		1	72685	Dnajc6	DnaJ (Hsp40) homolog, subfamily C, member 6	-0.792246	-0.785681	-0.0378675	0.566565	0.621029	0.477841	0.592368	-0.329655	-0.788375
1433942_at		1	17920	Myo6	myosin VI	-1.04903	-1.04041	-0.411959	0.374183	0.594905	0.416162	0.676875	0.361289	-0.638441
1434306_at	95539_at	1	216363	Rab3ip	RAB3A interacting protein	-0.775149	-0.703086	0.130557	0.593667	0.722579	0.514477	0.575883	-0.245792	-0.948136
1434425_at	161539_f_at	1	99681	Tchh	trichohyalin	-1.00115	-0.839308	0.240717	0.714614	0.830462	0.670699	0.851375	0.253634	-1.48895
1434496_at		1	12795	Plk3	polo-like kinase 3 (Drosophila)	-1.16354	-1.00568	-0.0542919	0.702913	0.855424	0.669162	0.853566	0.0697818	-1.04876
1434502_x_at		1	20533	Slc4a1	solute carrier family 4 (anion exchanger), member 1	-1.10154	-1.05547	-0.315089	0.441018	0.81323	0.630914	0.834591	0.471175	-1.04884
1434628_a_at		1	52428	Rhpn2	rhophilin, Rho GTPase binding protein 2	-0.909682	-0.737876	0.0681692	0.587525	0.680049	0.539101	0.618861	-0.238441	-0.884315
1434982_at		1	328234	Rnf182	Ring finger protein 182	-0.888354	-0.792858	0.0147122	0.638632	0.715635	0.557529	0.662388	-0.399533	-0.940306
1435053_s_at		1	211945	Plekhh1	pleckstrin homology domain containing, family H (with MyTH4 domain) member 1	-0.992382	-0.989581	-0.604453	0.181397	0.75404	0.250042	0.730853	0.478745	-0.88515
1435246_at		1	74229	Paqr8	progestin and adipoQ receptor family member VIII	-1.22406	-1.10948	-0.328849	0.611293	0.908683	0.644096	0.903109	0.0987615	-1.14134
1435462_at		1	433022	Plcxd2	phosphatidylinositol-specific phospholipase C, X domain containing 2	-1.00191	-0.9195	-0.231231	0.399652	0.630282	0.416662	0.659656	0.22558	-0.691852
1435551_at	104255_at	1	225288	Fhod3	formin homology 2 domain containing 3	-0.799278	-0.694462	0.188781	0.582704	0.699726	0.524023	0.614755	-0.193351	-1.10247
1436039_at		1	0	---	Transcribed locus	-1.03244	-0.930716	-0.479269	0.315069	0.602252	0.411362	0.663434	0.263003	-0.758099
1437199_at		1	240672	Dusp5	dual specificity phosphatase 5	-1.38639	-1.28277	-0.288199	0.780605	1.00201	0.777813	1.00097	0.323293	-1.36168
1437407_at		1	320040	9930039A11Rik	RIKEN cDNA 9930039A11 gene	-1.45011	-1.22262	-0.187355	0.757795	0.968826	0.732703	0.96324	0.194596	-1.25982
1437458_x_at		1	12759	Clu	clusterin	-0.855198	-0.787132	-0.180263	0.502462	0.705115	0.551284	0.661021	0.0652337	-0.727574
1437486_at		1	232431	Gprc5a	G protein-coupled receptor, family C, group 5, member A	-1.34146	-1.16165	-0.189055	0.703578	0.998815	0.706318	0.983892	-0.333061	-1.31938
1437558_at		1	320860	B130021B11Rik	RIKEN cDNA B130021B11 gene	-1.10642	-0.828158	0.0218944	0.725498	0.894783	0.616197	0.831265	-0.764202	-1.25547
1437702_at		1	241636	Tgm6	transglutaminase 6	-1.44419	-1.26037	-0.164988	0.760621	1.02524	0.748787	0.994775	0.115948	-1.43006
1437841_x_at		1	105859	Csdc2	cold shock domain containing C2, RNA binding	-1.19832	-1.05375	-0.0473112	0.764245	0.878342	0.704761	0.845913	-0.00356798	-1.19213
1438558_x_at		1	15220	Foxq1	Forkhead box Q1	-0.960704	-0.850884	0.0358065	0.726341	0.788887	0.664023	0.745842	-0.279955	-0.950149
1438566_at		1	241230	St8sia6	ST8 alpha-N-acetyl-neuraminide alpha-2,8-sialyltransferase 6	-0.825046	-0.647039	0.069832	0.595083	0.6905	0.475463	0.630208	-0.514084	-0.873096
1438707_at		1	224079	Atp13a4	ATPase type 13A4	-1.3369	-1.1377	-0.109391	0.780519	0.985119	0.724126	0.963012	-0.0201661	-1.28151
1438877_at		1	225997	Trpm6	transient receptor potential cation channel, subfamily M, member 6	-1.12854	-1.12033	-0.582227	0.323732	0.75275	0.444949	0.759131	0.528878	-0.896407
1438883_at		1	14176	Fgf5	fibroblast growth factor 5	-1.23717	-1.08739	-0.239387	0.74166	0.995997	0.807839	0.996906	-0.463708	-1.24469
1438887_a_at		1	23885	Gmcl1	germ cell-less homolog 1 (Drosophila)	-0.744379	-0.704908	-0.107418	0.404548	0.588708	0.301877	0.538236	-0.345143	-0.899261
1438980_x_at		1	212933	4732466D17Rik	RIKEN cDNA 4732466D17 gene	-1.07203	-0.852943	0.247444	0.654216	0.793199	0.578163	0.734757	-0.293451	-1.06648
1439598_at		1	56484	Foxo3a	Forkhead box O3a	-1.0336	-1.05986	-0.580365	0.0692788	0.71829	0.0623102	0.683188	0.450315	-0.640618
1439633_at		1	109325	B230112P13Rik	RIKEN cDNA B230112P13 gene	-0.852725	-0.796946	-0.138888	0.63716	0.76045	0.561328	0.684837	-0.502554	-0.844868
1439793_at		1	14611	Gja3	gap junction membrane channel protein alpha 3	-1.40404	-1.18484	0.0211611	0.841812	0.991363	0.796083	0.977198	-0.177007	-1.35027
1440086_at		1	328234	Rnf182	ring finger protein 182	-0.840286	-0.68833	0.256591	0.641358	0.599879	0.546238	0.599146	-0.232354	-0.827882
1440150_at		1	21818	Tgm3	transglutaminase 3, E polypeptide	-1.46579	-1.25822	-0.202185	0.84638	1.04315	0.789696	1.01872	-0.54925	-1.26312
1440912_at		1	386454	Rnf39	ring finger protein 39	-1.45309	-1.3355	-0.294329	0.751295	0.987378	0.716623	0.995276	0.0312398	-1.22673
1441035_at		1	16509	Kcne1	potassium voltage-gated channel, Isk-related subfamily, member 1	-1.28339	-1.15113	-0.318587	0.733293	1.02189	0.727075	0.970351	-0.199619	-1.21406
1441094_at		1	229871	Adh6b	alcohol dehydrogenase 6B (class V)	-1.38088	-1.2022	0.0663847	0.854449	1.06027	0.764563	0.957299	-0.901478	-1.32951
1441793_at		1	386454	Rnf39	ring finger protein 39	-0.984074	-0.961273	-0.237968	0.493813	0.703785	0.511518	0.705898	0.0978547	-0.690189
1441841_at		1	271127	Adamts16	a disintegrin-like and metallopetidase (reprolysin type) with thrombospondin typ	-1.4193	-1.2428	-0.316263	0.829271	1.01733	0.807734	1.01013	0.0289297	-1.35788
1442257_at		1	12563	Cdh6	Cadherin 6	-1.19707	-0.87475	0.161128	0.846382	0.982734	0.674475	0.830673	-0.945289	-1.35588
1442342_at		1	83395	Sp6	trans-acting transcription factor 6	-0.929106	-0.815566	0.0285209	0.680641	0.663117	0.583193	0.661721	-0.506824	-0.851071
1443230_at		1	78286	5330421F07Rik	RIKEN cDNA 5330421F07 gene	-0.844028	-0.663751	0.343343	0.537546	0.677461	0.516384	0.59949	-0.222512	-0.868115
1446001_at		1	19707	Reps1	RalBP1 associated Eps domain containing protein	-0.876993	-0.9088	-0.324899	0.205145	0.621187	0.152611	0.611543	0.131368	-0.668629
1446406_at		1	74229	Paqr8	Progestin and adipoQ receptor family member VIII	-0.99324	-0.97762	-0.4524	0.149394	0.64297	0.21593	0.695375	0.308851	-0.729523
1446501_at		1	320522	A830053O21Rik	RIKEN cDNA A830053O21 gene	-1.0111	-0.925693	0.0766586	0.735458	0.739592	0.622129	0.731803	-0.360862	-0.978016
1447227_at		1	53945	Slc40a1	Solute carrier family 40 (iron-regulated transporter), member 1	-0.818371	-0.682657	0.353029	0.630366	0.613649	0.571744	0.590736	-0.205959	-0.870718
1447502_at		1	12763	Cmah	Cytidine monophospho-N-acetylneuraminic acid hydroxylase	-1.05869	-0.97708	-0.515495	0.202364	0.688295	0.371296	0.73158	0.316214	-0.848845
1447922_at		1	207227	Stxbp5l	Syntaxin binding protein 5-like	-1.21751	-0.937338	-0.151378	0.786244	0.958982	0.56559	0.871186	-0.645679	-1.23495
1447940_a_at		1	109880	Braf	Braf transforming gene	-0.862799	-0.7084	0.139072	0.59669	0.666163	0.484417	0.602871	-0.193573	-0.900002
1448169_at	94270_at	1	16668	Krt18	keratin 18	-0.763692	-0.825147	0.0883085	0.661402	0.641509	0.622723	0.587099	-0.193215	-0.708182
1448303_at		1	93695	Gpnmb	glycoprotein (transmembrane) nmb	-1.3429	-1.12851	0.0486638	0.783769	1.01454	0.697864	0.938931	-0.725854	-1.13667
1448482_at		1	67547	Slc39a8	solute carrier family 39 (metal ion transporter), member 8	-2.18296	-1.75822	0.140315	1.22508	1.48882	1.08558	1.40715	0.443123	-2.59288
1448485_at		1	14598	Ggt1	gamma-glutamyltransferase 1	-1.0357	-0.495285	0.437034	0.90777	0.912804	0.722932	0.75241	-0.939479	-1.56636
1448501_at		1	56496	Tspan6	tetraspanin 6	-0.814253	-0.697528	-0.0104374	0.516867	0.625652	0.421501	0.586598	-0.331128	-0.840855
1448562_at	100030_at	1	22271	Upp1	uridine phosphorylase 1	-1.46335	-1.22384	0.0183117	0.796414	1.04457	0.733273	0.907893	0.312375	-1.36736
1448752_at	92642_at	1	12349	Car2	carbonic anhydrase 2	-0.788192	-0.797606	-0.186621	0.585871	0.666258	0.492356	0.621516	0.0539696	-0.844588
1448932_at	103589_at	1	16666	Krt16	keratin 16	-0.138585	-1.03195	-0.530188	0.139582	0.394822	0.494889	0.751689	2.10654	-0.941187
1449077_at		1	170812	Eraf	erythroid associated factor	-1.47658	-1.30561	-0.350318	0.772053	1.02929	0.780798	0.969104	0.371914	-1.38061
1449133_at	160909_at	1	20753	Sprr1a	small proline-rich protein 1A	-1.38245	-1.18055	0.0375477	0.710621	0.977934	0.692447	0.915114	0.277759	-1.26974
1449219_at		1	60527	Fads3	fatty acid desaturase 3	-1.35252	-1.26575	-0.341564	0.685941	0.98768	0.632574	0.94732	0.295219	-1.32787
1449279_at	99810_at	1	14776	Gpx2	glutathione peroxidase 2	-0.970642	-1.0371	-0.405483	0.357143	0.701929	0.477046	0.72155	0.525406	-0.806128
1449440_at		1	64899	Lpin3	lipin 3	-1.30718	-1.19326	-0.244816	0.696627	0.964563	0.683632	0.939223	0.027753	-1.17251
1449838_at		1	11572	Crisp3	cysteine-rich secretory protein 3	-1.16838	-1.03635	-0.401759	0.727185	0.932708	0.589843	0.924246	-0.578398	-1.1716
1449901_a_at	92276_at	1	53608	Map3k6	mitogen-activated protein kinase kinase kinase 6	-0.906331	-0.769639	0.163643	0.596182	0.699194	0.506215	0.589103	-0.186507	-0.855445
1449937_at	102203_at	1	19011	Pp11r	placental protein 11 related	-0.966036	-0.946991	-0.104244	0.62118	0.777671	0.566228	0.70662	0.0853729	-1.08055
1449938_at		1	19011	Pp11r	placental protein 11 related	-1.28436	-1.11458	-0.0152697	0.751835	0.962646	0.715798	0.904911	0.050832	-1.2078
1449970_at		1	60594	Capn12	calpain 12	-2.04764	-1.66894	0.11197	1.2333	1.41401	1.16542	1.39864	0.4482	-2.26162
1450508_at	92674_at	1	15218	Foxn1	forkhead box N1	-1.20773	-1.02899	0.0627903	0.748333	0.914155	0.739859	0.886982	-0.300891	-1.2305
1450645_at	102989_at	1	17752	Mt4	metallothionein 4	-0.973996	-0.702074	0.427575	0.627259	0.678387	0.527731	0.573197	-0.433976	-0.732663
1450683_at		1	56370	Tagln3	transgelin 3	-1.38597	-1.1577	-0.0579054	0.819622	1.00032	0.743286	0.931911	-0.329764	-1.30034
1450698_at	92758_at	1	13537	Dusp2	dual specificity phosphatase 2	-1.21609	-1.21449	-0.193395	0.79011	0.897197	0.753915	0.889729	0.205021	-1.18173
1450860_at		1	66988	Lap3	leucine aminopeptidase 3	-0.715579	-0.581306	0.11642	0.581026	0.606034	0.464001	0.592284	-0.387177	-1.13031
1450936_a_at	96770_at	1	66705	Dnase1l2	deoxyribonuclease 1-like 2	-1.31923	-1.25634	-0.0889122	0.757423	0.984404	0.718504	0.917086	0.140769	-1.26541
1450958_at		1	17112	Tm4sf1	transmembrane 4 superfamily member 1	-1.39843	-1.20182	-0.28596	0.73018	0.96593	0.702952	0.957263	0.0459864	-1.2796
1451147_x_at		1	105859	Csdc2	cold shock domain containing C2, RNA binding	-1.3379	-1.19787	-0.171649	0.762251	0.942011	0.726378	0.940672	0.136154	-1.2792
1451375_at		1	13661	Ehf	ets homologous factor	-0.883398	-0.912683	-0.429809	0.260193	0.606913	0.370224	0.609829	0.54938	-0.552065
1451382_at		1	69065	Chac1	ChaC, cation transport regulator-like 1 (E. coli)	-2.03179	-1.8375	0.0869046	1.25001	1.48959	1.19486	1.41503	0.589186	-2.28294
1451957_at		1	215274	Il1f10	interleukin 1 family, member 10	-1.18026	-1.08471	-0.150527	0.737478	0.940052	0.731143	0.900651	-0.45767	-1.09048
1452070_at		1	67379	Dedd2	death effector domain-containing DNA binding protein 2	-0.915056	-0.889562	-0.119067	0.57332	0.730478	0.551508	0.686898	0.117526	-0.830359
1452138_a_at		1	70008	Ace2	angiotensin I converting enzyme (peptidyl-dipeptidase A) 2	-1.42811	-1.27636	-0.304709	0.664778	0.993082	0.632629	0.936305	0.271655	-1.23285
1452326_at		1	69047	Atp2c2	ATPase, Ca++ transporting, type 2C, member 2	-1.33881	-1.2277	-0.343585	0.765094	0.998735	0.749175	0.971365	0.428615	-1.19926
1452402_at		1	50933	Uchl3	Ubiquitin carboxyl-terminal esterase L3 (ubiquitin thiolesterase)	-1.04817	-1.03036	-0.453759	0.158398	0.703895	0.148666	0.683765	0.362002	-0.85552
1453283_at		1	66681	Pgm1	phosphoglucomutase 1	-1.34059	-1.16226	-0.295229	0.648807	0.944443	0.640678	0.932631	0.392671	-1.29004
1453439_at		1	71421	Amtn	amelotin	-1.06009	-1.00669	-0.571359	0.212596	0.86456	0.647531	0.816723	0.179694	-0.913199
1453503_at		1	78242	Spink12	serine peptidase inhibitor, Kazal type 11	-1.15165	-1.0851	-0.553337	0.541664	0.931445	0.852555	0.902723	0.288583	-1.09068
1453614_a_at		1	18025	Nfe2l3	nuclear factor, erythroid derived 2, like 3	-0.957507	-0.841588	-0.271355	0.411646	0.665918	0.308653	0.646115	0.148652	-0.874795
1453943_a_at		1	56318	Acpp	acid phosphatase, prostate	-1.03628	-0.960705	-0.242585	0.573051	0.780156	0.528098	0.754362	0.0798842	-0.877203
1454264_at		1	76968	2310046K23Rik	RIKEN cDNA 2310046K23 gene	-1.17857	-1.10456	-0.300212	0.440012	0.726683	0.532365	0.752129	0.487945	-0.547496
1454632_at	103424_at	1	268567	6330442E10Rik	RIKEN cDNA 6330442E10 gene	-1.41869	-1.22935	-0.137189	0.808415	1.07014	0.796019	0.985022	-0.0813122	-1.30723
1454806_at		1	76820	D12Ertd553e	DNA segment, Chr 12, ERATO Doi 553, expressed	-1.35801	-1.12635	-0.107644	0.725062	0.954189	0.692725	0.943421	-0.0337938	-1.28581
1454849_x_at		1	12759	Clu	clusterin	-0.890854	-0.859885	-0.349253	0.396719	0.699658	0.472342	0.670799	0.160635	-0.674507
1454969_at		1	320343	Lypd6	LY6/PLAUR domain containing 6	-0.927745	-0.819084	-0.284843	0.582369	0.758789	0.568297	0.722541	-0.240588	-0.889855
1455180_at		1	102371	AA407270	expressed sequence AA407270	-1.10877	-1.06214	-0.526985	0.34014	0.753281	0.320532	0.746434	0.272861	-0.908449
1455442_at		1	74338	Slc6a19	solute carrier family 6 (neurotransmitter transporter), member 19	-1.27063	-1.0939	-0.147406	0.66892	0.89648	0.640728	0.848664	-0.0434612	-1.09141
1456047_at		1	211429	Pla2g4b	phospholipase A2, group IVB (cytosolic)	-0.914193	-0.777503	-0.14716	0.620446	0.738997	0.543477	0.673205	-0.372828	-0.945655
1456147_at		1	241230	St8sia6	ST8 alpha-N-acetyl-neuraminide alpha-2,8-sialyltransferase 6	-1.31697	-1.09178	-0.0443744	0.788149	0.995716	0.722918	0.955509	-0.769873	-1.32258
1456440_s_at		1	241230	St8sia6	ST8 alpha-N-acetyl-neuraminide alpha-2,8-sialyltransferase 6	-1.14393	-0.946063	0.0406966	0.754914	0.934568	0.664066	0.844516	-0.599657	-1.16137
1456482_at		1	18710	Pik3r3	phosphatidylinositol 3 kinase, regulatory subunit, polypeptide 3 (p55)	-0.817152	-0.686218	-0.107736	0.542371	0.681762	0.537269	0.666896	-0.348242	-1.06631
1456815_at		1	15218	Foxn1	forkhead box N1	-1.36714	-1.15705	-0.0306693	0.786794	0.979565	0.750675	0.965808	-0.077094	-1.35557
1456878_at		1	192734	AI646023	expressed sequence AI646023	-1.13063	-0.881412	0.209857	0.662621	0.804401	0.642667	0.756687	0.174839	-1.29656
1456883_at		1	216021	Stox1	storkhead box 1	-1.34938	-1.20259	-0.375994	0.771661	1.04277	0.807845	1.00348	-0.0758215	-1.29644
1457254_x_at		1	268567	6330442E10Rik	RIKEN cDNA 6330442E10 gene	-1.33812	-1.07357	-0.1276	0.783211	0.969066	0.775889	0.982145	-0.154995	-1.21603
1457317_at		1	---	---	---	-1.20663	-1.06704	-0.141737	0.678988	1.00354	0.57289	0.915591	-0.865202	-1.25677
1457777_at		1	57911	Gsdm1	gasdermin 1	-0.917817	-0.872158	-0.0261786	0.541139	0.724359	0.532112	0.681013	0.15177	-0.87629
1458006_at		1	70574	Cpm	Carboxypeptidase M	-1.00895	-0.943274	0.0857598	0.693556	0.788346	0.661241	0.78178	-0.0837751	-1.07863
1458518_at		1	231207	Cpeb2	cytoplasmic polyadenylation element binding protein 2	-1.0455	-1.06108	-0.565645	0.162005	0.657132	0.105108	0.663035	0.369162	-0.701003
1458680_at		1	0	---	Transcribed locus	-1.34017	-1.10884	-0.0783413	0.815836	1.00979	0.750312	0.956684	-0.368015	-1.25204
1459702_at		1	---	---	---	-1.3349	-1.05673	-0.146071	0.708585	1.02594	0.641781	0.956089	-0.920344	-1.34478
1460081_at		1	54525	Syt7	Synaptotagmin VII	-1.27514	-1.14545	-0.303035	0.809303	1.04731	0.726623	0.96166	-0.668797	-1.2482
1460296_a_at		1	67112	Fgf22	fibroblast growth factor 22	-1.28522	-1.12002	-0.191816	0.625055	0.882619	0.589879	0.837807	0.186096	-1.10172
1460604_at		1	73649	Cybrd1	cytochrome b reductase 1	-0.672975	-0.562035	0.181717	0.541252	0.562261	0.440041	0.51586	-0.348649	-0.814407
1416129_at	93975_at	1	74155	Errfi1	ERBB receptor feedback inhibitor 1	-0.592317	-0.591952	-0.242919	0.0693627	0.259725	0.136573	0.250265	0.377402	0.218702
1416274_at		1	83429	Ctns	cystinosis, nephropathic	-0.992256	-1.00273	-0.450153	0.227336	0.665381	0.233362	0.659545	0.410312	-0.751438
1416691_at		1	56055	Gtpbp2	GTP binding protein 2	-0.621093	-0.765319	-0.421096	0.172602	0.499448	0.154019	0.471873	0.281459	-0.469345
1416927_at		1	60599	Trp53inp1	transformation related protein 53 inducible nuclear protein 1	-0.786627	-0.936392	-0.445166	0.180732	0.629558	-0.0659406	0.533839	0.444532	-0.686009
1416953_at	93294_at	1	14219	Ctgf	connective tissue growth factor	-0.667025	-0.707586	-0.478912	-0.157264	-0.0373641	0.0691811	0.303596	0.857122	0.925348
1417401_at		1	75646	Rai14	retinoic acid induced 14	-0.877673	-0.88525	-0.504271	0.163185	0.596473	0.149388	0.599186	0.285672	-0.564907
1419191_at	103233_at	1	15259	Hipk3	homeodomain interacting protein kinase 3	-0.435549	-0.604378	-0.254761	0.191896	0.388295	0.126508	0.374899	0.180178	-0.510973
1419475_a_at		1	13661	Ehf	ets homologous factor	-0.924754	-0.966569	-0.480092	0.203705	0.638134	0.293098	0.613441	0.48944	-0.625972
1419816_s_at	93974_at	1	74155	Errfi1	ERBB receptor feedback inhibitor 1	-0.802841	-1.00618	-0.422751	0.140292	0.494589	0.110437	0.530125	0.36828	-0.164324
1420431_at	94732_at	1	20129	Rptn	repetin	-0.816892	-0.897315	-0.491861	0.203533	0.423497	0.244904	0.533676	0.40341	-0.359063
1420607_at		1	67889	Rbm18	RNA binding motif protein 18	-0.966776	-0.971923	-0.61654	0.136431	0.628011	0.0452118	0.672624	0.425071	-0.709124
1421424_a_at	99993_at	1	16790	Anpep	alanyl (membrane) aminopeptidase	-0.641415	-0.773551	-0.395629	0.111702	0.361797	0.231115	0.536275	0.667617	-0.372117
1421811_at	160469_at	1	21825 /// 640441	LOC640441 /// Thbs1	thrombospondin 1 /// similar to thrombospondin 1	-0.300894	-0.768718	-0.521084	-0.155441	-0.112819	0.491235	0.663435	1.73692	-0.141644
1422002_at	94688_at	1	17119	Mxd1	MAX dimerization protein 1	-0.968478	-0.919612	-0.505686	0.165345	0.663961	0.152852	0.738982	0.341646	-0.600086
1422783_a_at		1	16687	Krt6a	keratin 6A	-0.880912	-0.973264	-0.582067	0.255475	0.594713	0.406121	0.64263	0.542128	-0.572586
1422865_at		1	12394	Runx1	runt related transcription factor 1	-0.493887	-0.533738	-0.338722	0.0969537	0.363416	0.180331	0.369475	0.445719	-0.56754
1423506_a_at	97520_s_at	1	18111	Nnat	neuronatin	-0.580483	-0.828633	-0.530295	-0.220055	-0.316771	0.0511449	0.356272	1.12818	0.550189
1425415_a_at		1	20510	Slc1a1	solute carrier family 1 (neuronal/epithelial high affinity glutamate transporter	-0.573768	-0.59076	-0.350711	0.114299	0.50788	0.213654	0.438905	0.58539	-0.41786
1425421_at		1	19647	Rbbp6	Retinoblastoma binding protein 6	-0.853178	-0.911924	-0.494295	0.145288	0.615927	0.0119028	0.596182	0.317032	-0.692622
1426664_x_at		1	212980	Slc45a3	solute carrier family 45, member 3	-0.950136	-0.964062	-0.498481	0.157017	0.591718	0.244986	0.589266	0.458501	-0.533222
1427700_x_at	104370_s_at	1	16687	Krt6a	keratin 6A	-0.940893	-0.981164	-0.506084	0.257313	0.627203	0.40135	0.659645	0.574433	-0.446152
1429060_at		1	---	---	---	-0.980801	-0.965861	-0.603062	0.125297	0.610084	0.0677937	0.666554	0.361572	-0.608701
1429765_at		1	76566	1500005K14Rik	RIKEN cDNA 1500005K14 gene	-0.321793	-0.483229	-0.306051	-0.00990832	0.0859851	0.0797081	0.245351	0.52877	-0.174093
1430412_at		1	70205	2310068C19Rik	RIKEN cDNA 2310068C19 gene	-0.993771	-0.951197	-0.534748	0.0667826	0.630681	0.0742508	0.651648	0.423436	-0.558748
1430623_s_at		1	109019	Obfc2a	oligonucleotide/oligosaccharide-binding fold containing 2A	-0.640006	-0.615277	-0.484207	0.17097	0.464414	0.141519	0.477658	0.130083	-0.399506
1430666_at		1	665270	Plb1	phospholipase B1	-0.901409	-0.918373	-0.605252	0.163716	0.635003	0.214755	0.711662	0.398941	-0.773361
1431118_at		1	77884	6720427H10Rik	RIKEN cDNA 6720427H10 gene	-0.170974	-0.187279	0.0978122	0.21067	0.271459	0.105791	0.193663	-0.189206	-0.571208
1431689_at		1	74739	5830400J07Rik	RIKEN cDNA 5830400J07 gene	-0.50611	-0.613451	-0.374642	0.0983873	0.343055	0.14696	0.375823	0.33515	-0.244335
1431691_a_at		1	106572	Rab31	RAB31, member RAS oncogene family	-0.571757	-0.649318	-0.370658	0.164794	0.3918	0.201674	0.456746	0.15819	-0.381236
1432143_a_at		1	73389	Hbp1	high mobility group box transcription factor 1	-0.824466	-0.914298	-0.429062	0.174567	0.546259	0.0798959	0.552573	0.307089	-0.503636
1433454_at		1	99382	Abtb2	ankyrin repeat and BTB (POZ) domain containing 2	-0.532372	-0.58551	-0.419082	0.109681	0.356156	0.139797	0.32042	0.192504	-0.156465
1433728_at		1	244757	BC038479	cDNA sequence BC038479	-1.03361	-1.01546	-0.644507	0.133292	0.61175	0.0300317	0.602092	0.470091	-0.499426
1436033_at		1	235493	BC031353	cDNA sequence BC031353	-0.61622	-0.710502	-0.351446	0.152237	0.445093	0.180287	0.453954	0.330492	-0.343337
1436239_at		1	114479	Slc5a5	solute carrier family 5 (sodium iodide symporter), member 5	-0.732191	-0.776404	-0.457431	0.13674	0.590107	0.211878	0.53212	0.556634	-0.629804
1440052_at		1	13640	Efna5	Ephrin A5	-0.755961	-0.819761	-0.292343	0.133927	0.530148	0.133567	0.507367	0.358688	-0.654026
1440536_at		1	20520	Slc22a5	Solute carrier family 22 (organic cation transporter), member 5	-0.832903	-0.929379	-0.539095	-0.00557112	0.580216	0.113861	0.628176	0.386113	-0.530214
1441794_at		1	74478	4933437K13Rik	RIKEN cDNA 4933437K13 gene	-0.5104	-0.568546	-0.297176	0.116988	0.359361	0.0849869	0.379694	0.130912	-0.160776
1443249_at		1	320253	2007-03-03	Membrane-associated ring finger (C3HC4) 3	-0.958449	-0.932832	-0.510513	0.0631504	0.600988	0.0608828	0.603199	0.43029	-0.545302
1444399_at		1	109019	Obfc2a	oligonucleotide/oligosaccharide-binding fold containing 2A	-1.05267	-1.03161	-0.684058	0.126035	0.720447	0.0827768	0.761729	0.457514	-0.858859
1446422_at		1	320253	2007-03-03	Membrane-associated ring finger (C3HC4) 3	-0.982152	-0.967507	-0.521206	0.0990283	0.68725	0.0626998	0.644121	0.417872	-0.759621
1446598_at		1	18750	Prkca	Protein kinase C, alpha	-1.05297	-0.927165	-0.433643	0.0843718	0.664625	0.103772	0.676881	0.378524	-0.654609
1446730_at		1	212632	C79267	Expressed sequence C79267	-0.480117	-0.823	-0.40514	-0.473307	0.0826202	-0.0478613	0.25422	1.22897	0.123668
1448747_at		1	67731	Fbxo32	F-box protein 32	-0.781497	-0.972102	0.00107945	0.134235	0.0282869	0.463699	0.219808	0.993652	0.769262
1449403_at		1	18585	Pde9a	phosphodiesterase 9A	-0.57566	-0.601446	-0.311783	0.125549	0.362171	0.227844	0.455338	0.571065	-0.570002
1449451_at		1	66957	Serpinb11	serine (or cysteine) peptidase inhibitor, clade B (ovalbumin), member 11	-1.06901	-1.04445	-0.481748	0.185816	0.629275	0.0772213	0.562377	0.362913	-0.242989
1449887_at		1	100037297 /// 66371	5430403G19Rik /// Chmp4c	chromatin modifying protein 4C /// RIKEN cDNA 5430403G19 gene	-1.03796	-1.07197	-0.583134	0.0558597	0.614628	0.0452342	0.672242	0.504533	-0.685946
1450377_at		1	640441	LOC640441	similar to thrombospondin 1	-0.527911	-0.911869	-0.746058	-0.124214	-0.0751378	0.346769	0.492399	1.77531	-0.267545
1450977_s_at		1	17988	Ndrg1	N-myc downstream regulated gene 1	-0.886903	-0.934436	-0.557321	0.122132	0.575877	0.10624	0.591758	0.425975	-0.51175
1451846_at		1	74103	Nebl	nebulette	-0.998474	-1.04513	-0.603419	0.14793	0.668931	-0.0468782	0.589363	0.52961	-0.640625
1452517_at		1	211945	Plekhh1	pleckstrin homology domain containing, family H (with MyTH4 domain) member 1	-0.972605	-0.941039	-0.575592	0.145733	0.654809	0.188703	0.693171	0.468999	-0.785995
1452543_a_at	94291_at	1	22287 /// 228801	Scgb1a1 /// U46068	secretoglobin, family 1A, member 1 (uteroglobin) /// cDNA sequence U46068	-0.620723	-0.700505	-0.844659	-0.363796	0.0360131	0.238084	0.42219	0.99465	0.565917
1453809_at		1	---	---	---	-1.05648	-1.01776	-0.472189	0.212187	0.623693	0.191612	0.635562	0.375877	-0.612739
1454254_s_at		1	76509	1600029D21Rik	RIKEN cDNA 1600029D21 gene	-0.939852	-0.970443	-0.599368	0.152625	0.637766	0.219179	0.593888	0.516739	-0.626583
1457802_at		1	320140	B930012P20Rik	RIKEN cDNA B930012P20 gene	-0.997266	-1.01213	-0.534479	0.0339967	0.671494	-0.0046518	0.690965	0.428267	-0.688214
1458182_at		1	67889	Rbm18	RNA binding motif protein 18	-0.765732	-0.820794	-0.4201	0.132244	0.528385	0.102538	0.526569	0.394108	-0.490027
1460302_at		1	21825 /// 640441	LOC640441 /// Thbs1	thrombospondin 1 /// similar to thrombospondin 1	-0.50337	-0.977301	-0.792147	-0.0976235	-0.0796531	0.422937	0.505935	1.83054	-0.203326
1460521_a_at		1	109019	Obfc2a	oligonucleotide/oligosaccharide-binding fold containing 2A	-1.00165	-0.904986	-0.692494	0.133467	0.690788	0.0254764	0.722105	0.394003	-0.667412
1415694_at	98605_at	2	22375	Wars	tryptophanyl-tRNA synthetase	-0.0621053	-0.0954692	0.0879855	0.295931	0.221874	0.186764	0.157652	-0.40383	-0.370906
1415760_s_at	101984_at	2	11927	Atox1	ATX1 (antioxidant protein 1) homolog 1 (yeast)	-0.18409	-0.0814946	0.231306	0.233006	0.356206	0.182297	0.0634897	-0.345878	-0.480969
1415773_at		2	17975	Ncl	nucleolin	-0.050422	-0.0880006	0.127273	0.268577	0.222575	0.115664	0.157	-0.388332	-0.467049
1415800_at	100065_r_at	2	14609	Gja1	gap junction membrane channel protein alpha 1	-0.248443	-0.302438	-0.0583067	0.201824	0.25528	0.178996	0.316558	0.0322151	-0.578718
1415816_at	160562_at	2	12468	Cct7	chaperonin subunit 7 (eta)	-0.122795	-0.0518393	0.115656	0.242801	0.277895	0.146758	0.100808	-0.363691	-0.377992
1415834_at	93285_at	2	67603	Dusp6	dual specificity phosphatase 6	-0.152654	-0.0678424	0.290731	0.231542	0.237098	0.173733	0.132339	-0.197081	-0.525755
1415843_at		2	56716	Gbl	G protein beta subunit-like	-0.197939	-0.218533	0.0422641	0.279932	0.242093	0.144653	0.216519	-0.317044	-0.391221
1415864_at		2	12183	Bpgm	2,3-bisphosphoglycerate mutase	-0.432118	-0.395321	0.0579666	0.337323	0.408976	0.308564	0.330425	-0.112051	-0.558143
1415866_at	103890_at	2	101869	Unc45a	unc-45 homolog A (C. elegans)	-0.250316	-0.284333	0.106953	0.204916	0.292356	0.169666	0.191474	-0.00938962	-0.34097
1415900_a_at		2	16590	Kit	kit oncogene	-0.124808	-0.171333	0.0735831	0.254666	0.242512	0.159277	0.201707	-0.432312	-0.579498
1415910_s_at		2	109006	Ciapin1	cytokine induced apoptosis inhibitor 1	-0.300613	-0.247022	0.156751	0.366933	0.414286	0.301101	0.305784	-0.335136	-0.686942
1415922_s_at	97203_at	2	17357	Marcksl1	MARCKS-like 1	0.0138247	-0.0479783	0.087352	0.30613	0.300073	0.302725	0.271819	-0.212824	-0.868078
1415936_at		2	29815	Bcar3	breast cancer anti-estrogen resistance 3	-0.240257	-0.273411	0.0117438	0.16673	0.224722	0.149695	0.238815	-0.233494	-0.262264
1415977_at	160337_at	2	71780	Isyna1	myo-inositol 1-phosphate synthase A1	-0.156163	-0.107209	0.0924557	0.309474	0.240466	0.257803	0.201075	-0.425506	-0.485413
1415993_at	94322_at	2	20775	Sqle	squalene epoxidase	-0.15345	-0.0447045	0.181946	0.269932	0.313999	0.158564	0.0644314	-0.492434	-0.381294
1416009_at		2	56434	Tspan3	tetraspanin 3	-0.19254	-0.218046	-0.130854	0.206702	0.254646	0.123163	0.236303	-0.29576	-0.282606
1416011_x_at		2	13660	Ehd1	EH-domain containing 1	-0.269304	-0.316065	-0.0890129	0.205652	0.246476	0.190463	0.273764	-0.0298638	-0.250235
1416014_at		2	24015	Abce1	ATP-binding cassette, sub-family E (OABP), member 1	-0.0615111	-0.0758292	0.0691002	0.227286	0.245526	0.0942693	0.166868	-0.40229	-0.556346
1416021_a_at	160544_at	2	16592 /// 628298 /// 669559	Fabp5 /// LOC628298 /// LOC669559	fatty acid binding protein 5, epidermal /// fatty acid-binding protein, epiderma	-0.1093	-0.0935622	0.133509	0.244912	0.264768	0.162839	0.0785423	-0.298953	-0.364717
1416022_at		2	16592	Fabp5	fatty acid binding protein 5, epidermal	-0.34842	-0.271287	0.0658423	0.326574	0.347455	0.246845	0.312333	-0.232092	-0.535292
1416028_a_at		2	15374	Hn1	hematological and neurological expressed sequence 1	-0.0753075	-0.0529244	0.137059	0.213501	0.197038	0.136455	0.163092	-0.340887	-0.47665
1416036_at		2	14225	Fkbp1a	FK506 binding protein 1a	-0.197416	-0.241969	-0.0653739	0.183745	0.229325	0.161423	0.226016	-0.152779	-0.39506
1416064_a_at	101955_at	2	14828	Hspa5	heat shock 70kD protein 5 (glucose-regulated protein)	-0.211494	-0.211491	-0.109904	0.238081	0.238611	0.166069	0.183384	-0.112495	-0.282962
1416067_at	160092_at	2	15982	Ifrd1	interferon-related developmental regulator 1	-0.238319	-0.326637	-0.0776339	0.198542	0.211198	0.158786	0.1881	0.00167844	-0.26607
1416093_a_at	94875_at	2	66448	Mrpl20	mitochondrial ribosomal protein L20	-0.0858856	-0.0570592	0.147331	0.179384	0.285302	0.152062	0.0695384	-0.307213	-0.444537
1416100_at	99101_at	2	55944	Eif3s7	eukaryotic translation initiation factor 3, subunit 7 (zeta)	-0.263586	-0.202621	0.156477	0.295102	0.364785	0.231675	0.191595	-0.274217	-0.533792
1416106_at		2	100087	Kti12	KTI12 homolog, chromatin associated (S. cerevisiae)	-0.0846403	-0.0534784	0.10112	0.249393	0.242131	0.1669	0.175032	-0.351123	-0.4131
1416190_a_at		2	53421	Sec61a1	Sec61 alpha 1 subunit (S. cerevisiae)	-0.128552	-0.217619	0.103867	0.314367	0.270507	0.2118	0.214162	-0.358031	-0.508346
1416191_at		2	53421	Sec61a1	Sec61 alpha 1 subunit (S. cerevisiae)	-0.265062	-0.317021	0.0701086	0.403252	0.375644	0.283743	0.32412	-0.422412	-0.614587
1416216_at	160888_at	2	19707	Reps1	RalBP1 associated Eps domain containing protein	-0.283413	-0.347033	-0.0920541	0.199523	0.262531	0.203106	0.281275	-0.0652153	-0.403808
1416222_at		2	18194	Nsdhl	NAD(P) dependent steroid dehydrogenase-like	-0.0142934	0.00407736	0.0651122	0.209853	0.207083	0.109465	0.120317	-0.39291	-0.404524
1416233_at		2	54709	Eif3s2	eukaryotic translation initiation factor 3, subunit 2 (beta)	-0.193921	-0.167457	0.0336763	0.241256	0.268719	0.17933	0.19851	-0.273049	-0.408841
1416270_at	94073_at	2	67710	Polr2g	polymerase (RNA) II (DNA directed) polypeptide G	-0.127441	-0.0699763	0.218123	0.224767	0.295929	0.124916	0.0707161	-0.335051	-0.468175
1416305_at		2	98402	Sh3bp4	SH3-domain binding protein 4	-0.0499422	-0.105633	0.11937	0.217462	0.176934	0.14006	0.107194	-0.264153	-0.479838
1416311_s_at	93924_f_at	2	22144 /// 22147 /// 384954	LOC384954 /// Tuba3a /// Tuba3b	tubulin, alpha 3A /// tubulin, alpha 3B /// similar to tubulin, alpha 1	-0.0678365	-0.0145987	0.107036	0.21805	0.262	0.143561	0.128772	-0.373937	-0.465955
1416312_at	96693_at	2	104458	Rars	arginyl-tRNA synthetase	-0.368861	-0.345596	0.0677121	0.371968	0.452124	0.3087	0.336244	-0.27554	-0.607118
1416342_at	101993_at	2	21923	Tnc	tenascin C	-0.250956	-0.323209	-0.00580674	0.243887	0.3022	0.230526	0.201287	-0.00576824	-0.639745
1416346_at		2	30058	Timm8a1	translocase of inner mitochondrial membrane 8 homolog a1 (yeast)	-0.10252	-0.0779399	0.108326	0.249968	0.288171	0.123402	0.192434	-0.464312	-0.562777
1416382_at	101019_at	2	13032	Ctsc	cathepsin C	-0.244589	-0.329557	-0.144191	0.174425	0.305388	0.153587	0.252585	-0.206701	-0.267765
1416388_at		2	117150	Pip5k2c	phosphatidylinositol-4-phosphate 5-kinase, type II, gamma	-0.211439	-0.379809	-0.086706	0.153418	0.20033	0.202318	0.221117	-0.0233948	-0.188738
1416442_at	99109_at	2	15936	Ier2	immediate early response 2	-0.0482377	-0.136268	0.244166	0.275025	0.185074	0.244693	0.141003	-0.264039	-0.444571
1416450_at		2	63856	Tbn	taube nuss	-0.248842	-0.333429	-0.049803	0.18455	0.262855	0.132993	0.243993	0.0337269	-0.289885
1416467_at		2	13205	Ddx3x	DEAD/H (Asp-Glu-Ala-Asp/His) box polypeptide 3, X-linked	-0.231886	-0.214616	-0.0154188	0.264133	0.339558	0.142452	0.23669	-0.302492	-0.490374
1416469_at		2	269593	Luzp1	leucine zipper protein 1	-0.270462	-0.326942	-0.0740322	0.153709	0.268886	0.179344	0.263853	0.0107933	-0.54566
1416486_at	92578_at	2	13722	Scye1	small inducible cytokine subfamily E, member 1	-0.119241	-0.0721266	0.182112	0.245197	0.294878	0.163669	0.0177343	-0.356503	-0.3577
1416487_a_at		2	22601	Yap1	yes-associated protein 1	-0.163089	-0.164602	-0.00191096	0.260382	0.270612	0.159482	0.179156	-0.262805	-0.427404
1416529_at	97426_at	2	13730	Emp1	epithelial membrane protein 1	-0.406668	-0.440248	-0.126736	0.258154	0.455229	0.186035	0.279091	-0.208836	-0.414282
1416568_a_at		2	56215	Acin1	apoptotic chromatin condensation inducer 1	0.0172046	-0.0178084	0.142487	0.23498	0.197699	0.138236	0.118622	-0.250165	-0.402309
1416594_at		2	20377	Sfrp1	secreted frizzled-related sequence protein 1	-0.390328	-0.420995	0.122169	0.440902	0.395373	0.302007	0.343262	-0.292255	-0.539506
1416605_at		2	52530	Nola2	nucleolar protein family A, member 2	-0.066833	-0.0650611	0.260641	0.279091	0.270175	0.172789	0.191032	-0.458282	-0.513241
1416660_at		2	13669	Eif3s10	eukaryotic translation initiation factor 3, subunit 10 (theta)	-0.11698	-0.0809058	0.0591337	0.279138	0.277197	0.107732	0.174715	-0.355618	-0.502039
1416662_at		2	192166	Sardh	sarcosine dehydrogenase	-0.10061	-0.10215	0.139821	0.233968	0.256023	0.214407	0.196851	-0.292318	-0.583352
1416670_at		2	84505	Setdb1	SET domain, bifurcated 1	-0.248598	-0.281266	0.00699877	0.288433	0.28359	0.159729	0.24558	-0.301233	-0.456948
1416683_at	160311_at	2	140570	Plxnb2	plexin B2	-0.249914	-0.319157	-0.0286179	0.190038	0.269568	0.182781	0.178991	-0.0704081	-0.174528
1416686_at		2	26432	Plod2	procollagen lysine, 2-oxoglutarate 5-dioxygenase 2	-0.261757	-0.230167	-0.18167	0.154942	0.331093	0.144614	0.257449	-0.0570603	-0.485012
1416687_at		2	26432	Plod2	procollagen lysine, 2-oxoglutarate 5-dioxygenase 2	-0.336202	-0.20004	0.0917	0.347598	0.400318	0.280596	0.313322	-0.163451	-0.610178
1416700_at		2	74194	Rnd3	Rho family GTPase 3	-0.277778	-0.302895	-0.0393461	0.174578	0.226696	0.163017	0.240226	-0.0954975	-0.368693
1416732_at		2	21974	Top2b	topoisomerase (DNA) II beta	-0.0079562	-0.0132373	0.164995	0.197253	0.229561	0.00362836	0.125593	-0.346845	-0.51066
1416795_at	103955_at	2	68631	Cryl1	crystallin, lambda 1	-0.180047	-0.0992035	0.143294	0.213752	0.276323	0.160628	0.126779	-0.340794	-0.36882
1416801_at		2	58800	Trpm7	transient receptor potential cation channel, subfamily M, member 7	-0.132824	-0.124962	0.0876033	0.250094	0.269385	0.109146	0.202417	-0.269399	-0.412011
1416826_a_at	162114_f_at	2	56771	Trfp	Trf (TATA binding protein-related factor)-proximal protein homolog (Drosophila)	-0.239409	-0.31951	-0.0298742	0.183866	0.221792	0.204291	0.249566	-0.0411483	-0.303442
1416891_at	99955_at	2	18222	Numb	numb gene homolog (Drosophila)	-0.322239	-0.333711	-0.0792417	0.198787	0.277662	0.182787	0.292236	-0.138289	-0.319826
1416894_at		2	66245	1500019G21Rik	RIKEN cDNA 1500019G21 gene	-0.0676797	-0.0627032	0.0394721	0.234293	0.230431	0.178195	0.190988	-0.323468	-0.417062
1416911_a_at	97267_at	2	68050	6330407G11Rik	RIKEN cDNA 6330407G11 gene	-0.451233	-0.296596	0.135614	0.288089	0.457611	0.303142	0.352551	-0.0574784	-0.573707
1416931_at		2	65102	Nif3l1	Ngg1 interacting factor 3-like 1 (S. pombe)	-0.0905532	-0.0402756	0.0985987	0.246153	0.185064	0.100241	0.157673	-0.324124	-0.458847
1416952_at		2	73834	Atp6v1d	ATPase, H+ transporting, lysosomal V1 subunit D	-0.289446	-0.30373	0.00653784	0.188765	0.222435	0.159668	0.259597	-0.0102188	-0.219638
1417052_at		2	26446	Psmb3	proteasome (prosome, macropain) subunit, beta type 3	-0.0870231	-0.074299	0.130466	0.252987	0.246907	0.156473	0.148296	-0.318057	-0.425116
1417068_a_at	94929_at	2	19246	Ptpn1	protein tyrosine phosphatase, non-receptor type 1	-0.335205	-0.352327	0.0791236	0.238023	0.313824	0.238112	0.194757	-0.0254375	-0.179539
1417075_at	160955_at	2	66488	2010309E21Rik	RIKEN cDNA 2010309E21 gene	-0.151204	-0.0877796	0.0430781	0.207608	0.304338	0.10999	0.121582	-0.340129	-0.375372
1417094_at	100539_at	2	70025	Acot7	acyl-CoA thioesterase 7	-0.271039	-0.211103	0.145716	0.361191	0.323145	0.296316	0.300777	-0.284687	-0.544396
1417099_at		2	54632	Ftsj1	FtsJ homolog 1 (E. coli)	-0.130099	-0.17065	-0.0135906	0.187934	0.255975	0.132985	0.171435	-0.233192	-0.385989
1417113_at		2	23885	Gmcl1	germ cell-less homolog 1 (Drosophila)	-0.139329	-0.0733828	0.124282	0.251705	0.26927	0.107589	0.169733	-0.399906	-0.585456
1417122_at		2	57257	Vav3	vav 3 oncogene	-0.22594	-0.251235	0.069065	0.262723	0.307488	0.128669	0.23857	-0.172796	-0.411564
1417127_at		2	17701	Msx1	homeo box, msh-like 1	-0.130007	-0.0781379	0.11128	0.209767	0.279461	0.0772631	0.133264	-0.361643	-0.461175
1417137_at		2	80914	Uck2	uridine-cytidine kinase 2	-0.284616	-0.335662	-0.123208	0.209113	0.257709	0.141418	0.268883	-0.137716	-0.43392
1417167_at	97249_at	2	27998	Exosc5	exosome component 5	-0.0563772	-0.111902	0.170748	0.274985	0.257351	0.171219	0.0427702	-0.386355	-0.463976
1417173_at	92394_f_at	2	12915	Crebl1	cAMP responsive element binding protein-like 1	-0.12648	-0.128486	0.0207867	0.26924	0.212023	0.186353	0.190308	-0.220633	-0.369763
1417178_at	101950_at	2	54120	Gipc2	GIPC PDZ domain containing family, member 2	-0.332139	-0.329679	-0.0703446	0.227673	0.289954	0.209517	0.279944	-0.212462	-0.0798711
1417200_at		2	57439	Tmem183a	transmembrane protein 183A	-0.0846839	-0.103973	0.00784391	0.187171	0.238493	0.0892839	0.14216	-0.283144	-0.43482
1417215_at		2	80718	Rab27b	RAB27b, member RAS oncogene family	-0.340909	-0.338046	-0.0647685	0.222024	0.308263	0.215005	0.298304	-0.0340532	-0.33176
1417229_at		2	12333	Capn1	calpain 1	-0.292659	-0.380946	0.100462	0.393778	0.417247	0.428621	0.389517	-0.155503	-0.471109
1417230_at		2	78255	Ralgps2	Ral GEF with PH domain and SH3 binding motif 2	-0.355604	-0.32319	0.0417805	0.256409	0.309237	0.204735	0.29227	-0.154178	-0.561216
1417278_a_at		2	634379 /// 671838 /// 93960	LOC634379 /// LOC671838 /// Nkd1	naked cuticle 1 homolog (Drosophila) /// similar to naked cuticle 1 homolog	-0.0965419	-0.0836413	0.163107	0.287468	0.241965	0.127647	0.123281	-0.352875	-0.494165
1417300_at		2	100340	Smpdl3b	sphingomyelin phosphodiesterase, acid-like 3B	-0.172422	-0.114436	0.100785	0.293803	0.292657	0.196728	0.226708	-0.451059	-0.536467
1417322_at	99078_at	2	102115	Dohh	deoxyhypusine hydroxylase/monooxygenase	-0.378062	-0.351852	0.133697	0.339374	0.412251	0.3132	0.291864	-0.119855	-0.54257
1417330_at		2	54338	Slc23a2	solute carrier family 23 (nucleobase transporters), member 2	-0.267824	-0.266533	-0.0740794	0.293742	0.216162	0.108947	0.232024	-0.249025	-0.267225
1417339_a_at	96298_f_at	2	56455 /// 627788 /// 672375	Dynll1 /// EG627788 /// LOC672375	dynein light chain LC8-type 1 /// predicted gene, EG627788 /// similar to dynein	-0.187442	-0.132997	0.027799	0.201299	0.247806	0.153203	0.154249	-0.24446	-0.403245
1417410_s_at		2	18759	Prkci	protein kinase C, iota	-0.124407	-0.0683195	0.155377	0.212567	0.24329	0.149856	0.142318	-0.238231	-0.471714
1417425_at		2	66801	Prkrip1	Prkr interacting protein 1 (IL11 inducible)	-0.192416	-0.217792	-0.0121417	0.227999	0.247796	0.153061	0.221947	-0.26957	-0.353166
1417449_at	103386_at	2	170789	Acot8	acyl-CoA thioesterase 8	-0.335904	-0.341553	0.017066	0.261319	0.327934	0.236345	0.317948	-0.00457117	-0.322079
1417472_at	100915_at	2	17886	Myh9	myosin, heavy polypeptide 9, non-muscle	-0.0768891	-0.0957197	0.140845	0.217051	0.20812	0.167376	0.0939622	-0.221827	-0.360485
1417519_at		2	54711	Plagl2	pleiomorphic adenoma gene-like 2	-0.201493	-0.194316	0.116649	0.226596	0.318874	0.242629	0.237618	-0.0554226	-0.530748
1417612_at		2	15939	Ier5	immediate early response 5	-0.331044	-0.307575	0.0248612	0.198718	0.269831	0.209426	0.261974	0.0873456	-0.390359
1417684_at	101444_at	2	14911	Thumpd3	THUMP domain containing 3	-0.110153	-0.0688719	0.142639	0.234614	0.226226	0.109752	0.0737132	-0.345163	-0.350821
1417698_at	103762_at	2	98053	Gtf2f1	general transcription factor IIF, polypeptide 1	-0.117188	-0.0582073	0.111997	0.211697	0.21352	0.17173	0.121743	-0.292574	-0.423486
1417699_at		2	98053	Gtf2f1	general transcription factor IIF, polypeptide 1	-0.0917284	-0.0535345	0.048961	0.240082	0.21999	0.134067	0.155436	-0.287394	-0.471564
1417703_at	99933_at	2	19294	Pvrl2	poliovirus receptor-related 2	-0.222413	-0.316815	-0.0296193	0.178175	0.214249	0.223439	0.282837	-0.0152274	-0.377161
1417705_at		2	107260	Otub1	OTU domain, ubiquitin aldehyde binding 1	-0.308779	-0.312658	0.124369	0.362123	0.419718	0.291588	0.359703	-0.298139	-0.532049
1417712_at		2	67204	Eif2s2	eukaryotic translation initiation factor 2, subunit 2 (beta)	-0.13905	-0.129068	0.0436731	0.24656	0.262895	0.148743	0.176517	-0.323728	-0.450958
1417718_at	96883_at	2	53356	Eif3s4	eukaryotic translation initiation factor 3, subunit 4 (delta)	-0.154796	-0.0690436	0.253423	0.260877	0.311682	0.181623	0.0883139	-0.31554	-0.492342
1417719_at	160068_at	2	60406	Sap30	sin3 associated polypeptide	-0.115181	-0.0585632	0.20791	0.235839	0.187646	0.168624	0.143375	-0.306101	-0.380471
1417738_at		2	53868	Rab25	RAB25, member RAS oncogene family	-0.358171	-0.376398	0.0423559	0.261105	0.323141	0.222131	0.284987	-0.0659737	-0.322147
1417798_at		2	69073	1810019J16Rik	RIKEN cDNA 1810019J16 gene	-0.225523	-0.318523	-0.0500194	0.240663	0.190524	0.22049	0.26606	0.0149687	-0.322711
1417832_at		2	24061	Smc1a	structural maintenance of chromosomes 1A	-0.0609209	-0.114772	0.104752	0.286419	0.260437	0.0925162	0.191535	-0.357798	-0.494637
1417871_at		2	15490	Hsd17b7	hydroxysteroid (17-beta) dehydrogenase 7	-0.107648	-0.132363	0.0608093	0.291401	0.295867	0.138643	0.229707	-0.382955	-0.420051
1417887_at		2	109077	Ints5	integrator complex subunit 5	-0.329059	-0.342501	-0.0274989	0.239216	0.258392	0.220142	0.274922	-0.169306	-0.272732
1417930_at	100962_at	2	17937	Nab2	Ngfi-A binding protein 2	-0.123005	-0.088766	0.143341	0.225677	0.273811	0.154567	0.212307	-0.395675	-0.524735
1417986_at		2	67122	Nrarp	Notch-regulated ankyrin repeat protein	-0.314798	-0.357312	-0.086855	0.214155	0.262219	0.199066	0.270119	-0.0354913	-0.414494
1418071_s_at		2	12593	Cdyl	chromodomain protein, Y chromosome-like	-0.110807	-0.0698227	0.115294	0.224496	0.19952	0.171079	0.146111	-0.297043	-0.34352
1418079_at		2	19192	Psme3	proteaseome (prosome, macropain) 28 subunit, 3	-0.124657	-0.192828	0.0191625	0.257795	0.263724	0.165599	0.22184	-0.289317	-0.469919
1418132_a_at		2	28018	Ubfd1	ubiquitin family domain containing 1	-0.2121	-0.246262	-0.0387271	0.236214	0.273273	0.171989	0.252206	-0.177326	-0.458615
1418150_at		2	170749	Mtmr4	myotubularin related protein 4	-0.226837	-0.193011	-0.00791754	0.220696	0.209097	0.132926	0.193576	-0.204931	-0.378778
1418151_at		2	170749	Mtmr4	myotubularin related protein 4	-0.242816	-0.214565	-0.007519	0.271764	0.288299	0.186672	0.215848	-0.24146	-0.457239
1418175_at		2	22337	Vdr	vitamin D receptor	-0.25816	-0.249935	0.181241	0.290728	0.273314	0.240415	0.262799	-0.101752	-0.558022
1418176_at	99964_at	2	22337	Vdr	vitamin D receptor	-0.423647	-0.257144	0.116136	0.263364	0.322732	0.240668	0.35227	-0.01703	-0.572634
1418237_s_at	101881_g_at	2	12822	Col18a1	procollagen, type XVIII, alpha 1	-0.0812889	-0.150631	0.0636141	0.221272	0.230759	0.153085	0.173223	-0.152121	-0.564931
1418249_at		2	12909	Crcp	calcitonin gene-related peptide-receptor component protein	-0.15861	-0.148329	0.0510835	0.193166	0.283562	0.190139	0.178809	-0.276167	-0.374641
1418292_at	92428_at	2	56495	Asna1	arsA (bacterial) arsenite transporter, ATP-binding, homolog 1	-0.164696	-0.186084	0.0306894	0.223894	0.295565	0.163591	0.176501	-0.205495	-0.370295
1418294_at	96143_at	2	54357	Epb4.1l4b	erythrocyte protein band 4.1-like 4b	-0.212263	-0.326876	-0.117162	0.154749	0.249186	0.180502	0.23321	-0.0395186	-0.315251
1418324_at		2	14155	Fem1b	feminization 1 homolog b (C. elegans)	-0.179602	-0.159765	0.084983	0.274385	0.282432	0.198645	0.231018	-0.327714	-0.547592
1418325_at	93557_at	2	20768	Sephs2	selenophosphate synthetase 2	-0.0485673	-0.0622188	0.077291	0.330452	0.279261	0.215722	0.148455	-0.427188	-0.462706
1418335_a_at		2	116905 /// 246257	Dph1 /// RP23-143A14.5	DPH1 homolog (S. cerevisiae) /// candidate tumor suppressor OVCA2	-0.100012	-0.112688	0.0787355	0.220059	0.257665	0.113915	0.13155	-0.286632	-0.451169
1418410_at		2	16469	Jrk	jerky	-0.202632	-0.25043	-0.0293602	0.235355	0.120952	0.160948	0.227439	-0.196514	-0.30381
1418449_at		2	16763	Lad1	ladinin	-0.337762	-0.356587	0.0801892	0.29923	0.323764	0.314191	0.330093	-0.0374085	-0.341112
1418506_a_at	100331_g_at	2	21672	Prdx2	peroxiredoxin 2	-0.183669	-0.161014	0.0716529	0.209016	0.25868	0.156992	0.168975	-0.188683	-0.364953
1418545_at		2	83767	Wasf1	WASP family 1	-0.034419	-0.0422236	0.0153654	0.232551	0.232894	0.140521	0.203622	-0.312115	-0.523763
1418564_s_at		2	66870	Serbp1	Serpine1 mRNA binding protein 1	-0.134192	-0.110593	0.0708063	0.253935	0.262843	0.155913	0.167397	-0.305629	-0.429151
1418572_x_at		2	27279	Tnfrsf12a	tumor necrosis factor receptor superfamily, member 12a	0.0123009	-0.0698491	0.0490064	0.245029	0.285153	0.212631	0.133004	-0.320357	-0.476318
1418608_at		2	70405	Calml3	calmodulin-like 3	-0.324373	-0.29308	-0.00413979	0.182302	0.220689	0.215002	0.246859	-0.0314301	-0.193866
1418627_at		2	14630	Gclm	glutamate-cysteine ligase , modifier subunit	-0.228782	-0.183871	0.243832	0.358337	0.397924	0.315738	0.285737	-0.262292	-0.658679
1418634_at	97497_at	2	18128	Notch1	Notch gene homolog 1 (Drosophila)	-0.291697	-0.183336	0.257857	0.270805	0.331359	0.25261	0.168608	-0.196292	-0.498065
1418636_at		2	27049	Etv3	ets variant gene 3	-0.323853	-0.35224	-0.00859263	0.230938	0.224114	0.189156	0.269878	-0.170399	-0.245596
1418714_at		2	18218	Dusp8	dual specificity phosphatase 8	-0.233125	-0.318352	-0.106551	0.216086	0.218152	0.188749	0.252929	0.00800011	-0.342779
1418723_at		2	65086	Edg7	endothelial differentiation, lysophosphatidic acid G-protein-coupled receptor 7	-0.144761	-0.200921	0.0120493	0.175551	0.207629	0.179004	0.17859	-0.234351	-0.372706
1418728_at		2	20845	Star	steroidogenic acute regulatory protein	-0.348377	-0.38225	-0.172	0.254119	0.405363	0.149846	0.327982	-0.232874	-0.401541
1418743_a_at		2	57816	Tesc	tescalcin	-0.335425	-0.334739	0.173419	0.331453	-0.0669709	-0.0496798	-0.163213	-0.157233	0.129357
1418744_s_at		2	57816	Tesc	tescalcin	-0.335576	-0.209222	0.453844	0.302271	-0.102049	0.0230297	-0.239592	-0.18884	0.140349
1418764_a_at		2	23827	Bpnt1	bisphosphate 3'-nucleotidase 1	-0.149169	-0.193175	-0.110561	0.272229	0.3266	0.164769	0.232476	-0.27616	-0.525307
1418822_a_at		2	11845	Arf6	ADP-ribosylation factor 6	-0.127713	-0.089952	0.165851	0.241499	0.255851	0.170979	0.173051	-0.295123	-0.350557
1418827_at		2	67276	Thex1	three prime histone mRNA exonuclease 1	-0.118617	-0.103687	0.0695722	0.228866	0.207544	0.101262	0.175228	-0.286443	-0.559879
1418883_a_at	100720_at	2	18458	Pabpc1	poly A binding protein, cytoplasmic 1	-0.15893	-0.0729497	0.14261	0.246542	0.341412	0.159197	0.0710915	-0.379423	-0.499616
1418889_a_at	97263_s_at	2	104318	Csnk1d	casein kinase 1, delta	-0.158867	-0.263103	0.0305964	0.241995	0.303171	0.160036	0.127141	-0.222596	-0.41861
1418905_at	94528_at	2	26425	Nubp1	nucleotide binding protein 1	-0.0475566	-0.106228	0.0516704	0.245655	0.251388	0.143979	0.13767	-0.321972	-0.412397
1418964_at		2	67556	Pigm	phosphatidylinositol glycan anchor biosynthesis, class M	-0.294633	-0.364787	-0.10891	0.19314	0.262766	0.143253	0.266328	-0.160539	-0.349233
1419111_at		2	69260	Ing2	inhibitor of growth family, member 2	-0.209486	-0.252915	-0.0892972	0.228173	0.259813	0.157172	0.219103	-0.179978	-0.213753
1419134_at		2	58176	Rhbg	Rhesus blood group-associated B glycoprotein	-0.364913	-0.371573	0.143696	0.268709	0.35929	0.201641	0.256202	-0.0954615	-0.332169
1419179_at		2	27366	Txnl4	thioredoxin-like 4	-0.317841	-0.27503	-0.0493771	0.163781	0.321296	0.170449	0.242922	-0.0329335	-0.381275
1419184_a_at	100986_at	2	14200	Fhl2	four and a half LIM domains 2	-0.0466453	-0.0961477	0.247429	0.28338	0.24668	0.164079	0.13573	-0.367476	-0.586432
1419187_at		2	547154 /// 547160 /// 76383	1700012L04Rik /// OTTMUSG00000016790 /// RP23-423L11.5	RIKEN cDNA 1700012L04 gene /// Novel protein similar to histone H2a (1700012L04R	-0.28706	-0.317935	-0.0100662	0.198832	0.319212	0.20738	0.336565	-0.195394	-0.296644
1419281_a_at		2	22687	Zfp259	zinc finger protein 259	-0.216302	-0.238959	-0.0992853	0.186482	0.235136	0.169326	0.24284	-0.191475	-0.276938
1419289_a_at	102221_at	2	20972	Syngr1	synaptogyrin 1	-0.254681	-0.282561	0.124165	0.293459	0.280882	0.151119	0.27041	-0.235576	-0.399032
1419303_at		2	56198	Heyl	hairy/enhancer-of-split related with YRPW motif-like	-0.144588	-0.197634	-0.0175932	0.27233	0.281918	0.198757	0.228645	-0.333367	-0.577393
1419322_at		2	13998	Fgd6	FYVE, RhoGEF and PH domain containing 6	-0.109781	-0.0600474	0.193875	0.245489	0.278586	0.158041	0.172073	-0.404512	-0.45571
1419358_at		2	81840	Sorcs2	sortilin-related VPS10 domain containing receptor 2	-0.119702	-0.142375	0.0292802	0.180778	0.205931	0.157316	0.149779	-0.184186	-0.534722
1419372_at	99986_at	2	56494	Gosr2	golgi SNAP receptor complex member 2	-0.0635026	-0.216788	-0.0380077	0.260749	0.212673	0.0968691	0.179	-0.255396	-0.359301
1419444_at		2	20220	Sap18	Sin3-associated polypeptide 18	-0.218331	-0.148161	0.105338	0.290326	0.254466	0.170562	0.204173	-0.300129	-0.43799
1419445_s_at		2	20220	Sap18	Sin3-associated polypeptide 18	-0.160552	-0.0688721	0.132214	0.263699	0.201679	0.158272	0.175456	-0.293171	-0.463512
1419518_at	104682_at	2	53857	Tuba8	tubulin, alpha 8	-0.24226	-0.317478	-0.139001	0.228604	0.356149	0.253805	0.286737	-0.114204	-0.32201
1419539_at		2	50916	Irx4	Iroquois related homeobox 4 (Drosophila)	-0.166831	-0.127611	0.142253	0.166665	0.246494	0.139035	0.16034	0.00829483	-0.671529
1419641_at		2	19291	Purb	purine rich element binding protein B	-0.107111	-0.103624	0.08115	0.255239	0.259587	0.133596	0.177365	-0.29297	-0.401229
1419654_at		2	21887	Tle3	transducin-like enhancer of split 3, homolog of Drosophila E(spl)	-0.0963219	-0.0833384	0.206932	0.270065	0.24003	0.194107	0.150459	-0.281013	-0.48449
1419655_at	104623_at	2	21887	Tle3	transducin-like enhancer of split 3, homolog of Drosophila E(spl)	-0.121356	-0.04575	0.144478	0.257057	0.228647	0.170212	0.102575	-0.32769	-0.399168
1419736_a_at	93358_at	2	66235	Eif1ay	eukaryotic translation initiation factor 1A, Y-linked	-0.063616	-0.0821196	0.119076	0.244551	0.260934	0.165705	0.156234	-0.302739	-0.513832
1419742_at	97210_at	2	67326	1700037H04Rik	RIKEN cDNA 1700037H04 gene	-0.0971214	-0.100716	0.109485	0.258111	0.268562	0.0591311	0.157392	-0.303005	-0.392953
1419761_a_at		2	14391	Gabpb1	GA repeat binding protein, beta 1	-0.205558	-0.221993	-0.00674971	0.177635	0.21476	0.131417	0.207313	-0.134493	-0.51379
1419819_s_at		2	140740	Sec63	SEC63-like (S. cerevisiae)	-0.254767	-0.280948	-0.0658371	0.173547	0.234651	0.191263	0.265736	-0.0246057	-0.234511
1419834_x_at		2	226778	Mark1	MAP/microtubule affinity-regulating kinase 1	-0.121983	-0.121491	0.00998727	0.195091	0.274738	0.175575	0.178374	-0.248375	-0.483807
1420008_s_at		2	---	---	---	-0.347822	-0.332153	-0.0626896	0.243917	0.300483	0.236346	0.29337	-0.0486717	-0.380281
1420345_at		2	56173	Cldn14	claudin 14	-0.385874	-0.384656	0.0460449	0.288752	0.272997	0.24669	0.297294	-0.126226	-0.365328
1420371_at		2	20650	Sntb2	syntrophin, basic 2	-0.109192	-0.117648	0.12773	0.244715	0.249322	0.183191	0.207525	-0.301486	-0.502985
1420381_a_at		2	114641	Rpl31	ribosomal protein L31	-0.089087	-0.0766778	0.121345	0.226324	0.287249	0.135201	0.183049	-0.356454	-0.435813
1420502_at	96657_at	2	20229	Sat1	spermidine/spermine N1-acetyl transferase 1	-0.301689	-0.189177	0.420116	0.342365	0.294062	0.110277	0.0669326	-0.328757	-0.27166
1420548_a_at		2	66356	2310008H09Rik	RIKEN cDNA 2310008H09 gene	-0.31784	-0.387309	-0.172215	0.188754	0.296772	0.142456	0.313027	-0.135389	-0.515701
1420634_a_at	104536_at	2	17126	Smad2	MAD homolog 2 (Drosophila)	-0.307491	-0.337641	-0.0414071	0.157288	0.313976	0.164407	0.20473	-0.102618	-0.329827
1420638_at		2	110639	Prps2	phosphoribosyl pyrophosphate synthetase 2	0.134906	0.119253	0.168948	0.166062	0.246846	0.0132723	0.0799064	-0.548358	-0.602165
1420663_at		2	22724	Zbtb7b	zinc finger and BTB domain containing 7B	-0.288018	-0.353744	-0.0594284	0.232402	0.215255	0.202416	0.268635	-0.10442	-0.0924071
1420683_at		2	171388	Bnipl	BCL2/adenovirus E1B 19kD interacting protein like	-0.117817	-0.0728056	0.198237	0.249694	0.274211	0.195039	0.11977	-0.250777	-0.473047
1420694_a_at		2	13134	Dach1	dachshund 1 (Drosophila)	-0.302289	-0.339804	-0.191104	0.226095	0.27954	0.165902	0.279165	-0.151293	-0.411286
1420823_at		2	20354	Sema4d	sema domain, immunoglobulin domain (Ig), transmembrane domain (TM) and short cyt	-0.320342	-0.390861	-0.13303	0.223135	0.293432	0.155045	0.260732	-0.231966	-0.310668
1420824_at	160836_at	2	20354	Sema4d	sema domain, immunoglobulin domain (Ig), transmembrane domain (TM) and short cyt	-0.102628	-0.117528	0.168733	0.232262	0.2593	0.181648	0.174847	-0.371273	-0.421223
1420841_at		2	19268	Ptprf	protein tyrosine phosphatase, receptor type, F	-0.192027	-0.245833	0.0120979	0.238241	0.303451	0.1985	0.227104	-0.127106	-0.336839
1420851_at		2	93737	Pard6g	par-6 partitioning defective 6 homolog gamma (C. elegans)	-0.179379	-0.187707	0.0866947	0.207039	0.209371	0.197099	0.205179	-0.129779	-0.351213
1420852_a_at		2	53625	B3gnt2	UDP-GlcNAc:betaGal beta-1,3-N-acetylglucosaminyltransferase 2	-0.331626	-0.389114	-0.122574	0.206419	0.28123	0.132919	0.283657	-0.0880866	-0.351658
1420920_a_at		2	11840	Arf1	ADP-ribosylation factor 1	-0.238971	-0.310577	-0.0290104	0.204712	0.232155	0.144797	0.219725	-0.14334	-0.285305
1420993_at		2	108105	B3gnt5	UDP-GlcNAc:betaGal beta-1,3-N-acetylglucosaminyltransferase 5	-0.281991	-0.331562	-0.128171	0.163742	0.315162	0.128222	0.289939	-0.170395	-0.230548
1421026_at	97227_at	2	14673	Gna12	guanine nucleotide binding protein, alpha 12	-0.0512955	-0.270641	-0.0694626	0.243171	0.180398	0.157574	0.210948	-0.18199	-0.361628
1421054_at		2	57258	Xpo4	exportin 4	-0.105867	-0.10655	0.107779	0.242117	0.27099	0.140222	0.203569	-0.354223	-0.449828
1421073_a_at		2	19219	Ptger4	prostaglandin E receptor 4 (subtype EP4)	-0.266458	-0.33526	-0.0302372	0.183358	0.346517	0.145077	0.246014	-0.192756	-0.377146
1421106_at		2	16449	Jag1	jagged 1	-0.322347	-0.225594	0.296044	0.37295	0.338328	0.297634	0.260317	-0.237486	-0.582075
1421107_at		2	58231	Stk4	serine/threonine kinase 4	-0.337781	-0.357903	-0.0279818	0.252711	0.278547	0.118566	0.267301	-0.0770157	-0.318948
1421134_at	99915_at	2	11839	Areg	amphiregulin	-0.329665	-0.33599	0.14384	0.387759	0.310325	0.354663	0.361569	-0.150487	-0.569689
1421307_at		2	71934	Car13	carbonic anhydrase 13	-0.312887	-0.336078	0.000733171	0.208875	0.290139	0.18707	0.255537	-0.107811	-0.200411
1421308_at		2	71934	Car13	carbonic anhydrase 13	-0.267109	-0.319445	0.0141382	0.18975	0.187458	0.166274	0.2508	-0.0315199	-0.183152
1421340_at	99855_at	2	26408 /// 675366	LOC675366 /// Map3k5	mitogen activated protein kinase kinase kinase 5 /// similar to mitogen activate	-0.377571	-0.40616	0.0517884	0.386224	0.440625	0.296645	0.323296	-0.229146	-0.55302
1421345_at		2	79235	Lrat	lecithin-retinol acyltransferase (phosphatidylcholine-retinol-O-acyltransferase)	-0.241121	-0.193149	0.121551	0.259246	0.217625	0.126525	0.163328	-0.287694	-0.37904
1421396_at		2	18548	Pcsk1	proprotein convertase subtilisin/kexin type 1	-0.258622	-0.262993	-0.0711727	0.218435	0.226577	0.164951	0.242791	-0.0959156	-0.295519
1421529_a_at	99985_at	2	50493	Txnrd1	thioredoxin reductase 1	-0.188969	-0.174711	0.0709747	0.243918	0.308654	0.176657	0.176255	-0.341872	-0.376298
1421752_a_at	100034_at	2	20724	Serpinb5	serine (or cysteine) peptidase inhibitor, clade B, member 5	-0.139742	-0.195971	0.056223	0.258792	0.253504	0.178104	0.140558	-0.294964	-0.297773
1421817_at	160646_at	2	14782	Gsr	glutathione reductase 1	-0.0662325	-0.0874362	0.166071	0.295836	0.225357	0.12989	0.1061	-0.405389	-0.403019
1421823_a_at		2	19053	Ppp2cb	protein phosphatase 2 (formerly 2A), catalytic subunit, beta isoform	-0.290601	-0.299956	-0.0351511	0.219881	0.292909	0.17198	0.254398	-0.205419	-0.372421
1421836_at	93729_at	2	---	---	---	-0.3405	-0.346543	-0.00409588	0.20468	0.325596	0.211751	0.257368	-0.0475582	-0.3896
1421842_a_at		2	56214	Scamp4	secretory carrier membrane protein 4	-0.278103	-0.377081	-0.151282	0.264461	0.297819	0.204277	0.315315	-0.0879293	-0.311687
1421873_s_at	93347_at	2	19336	Rab24	RAB24, member RAS oncogene family	-0.27328	-0.364066	-0.0130145	0.198711	0.234411	0.170531	0.212667	0.0402346	-0.334697
1421929_at		2	13838	Epha4	Eph receptor A4	-0.42053	-0.324722	0.173855	0.356062	0.421413	0.251635	0.34963	-0.0760566	-0.61187
1421968_a_at		2	93790	Nipa2	non imprinted in Prader-Willi/Angelman syndrome 2 homolog (human)	-0.339238	-0.395588	-0.138635	0.178487	0.344458	0.120282	0.275218	-0.158766	-0.3937
1421995_at		2	21418	Tcfap2a	transcription factor AP-2, alpha	-0.27277	-0.337693	-0.0834615	0.198482	0.284033	0.185278	0.265181	-0.0854203	-0.389822
1422008_a_at		2	11828	Aqp3	aquaporin 3	-0.373206	-0.442841	0.287244	0.292955	0.35556	0.254124	0.280343	-0.0564706	-0.353986
1422015_a_at		2	74610	Abcb8	ATP-binding cassette, sub-family B (MDR/TAP), member 8	-0.0749466	-0.103964	0.117655	0.306501	0.251698	0.17674	0.194639	-0.327469	-0.394074
1422045_a_at		2	19248	Ptpn12	protein tyrosine phosphatase, non-receptor type 12	-0.299646	-0.297875	0.00709009	0.209703	0.277495	0.201558	0.258043	0.00572786	-0.45354
1422059_at	97723_at	2	12416	Cbx2	chromobox homolog 2 (Drosophila Pc class)	-0.232378	-0.322784	-0.0531677	0.276787	0.183309	0.171194	0.24811	-0.261035	-0.290656
1422079_at	99916_at	2	18755	Prkch	protein kinase C, eta	-0.22106	-0.306561	-0.10301	0.177701	0.29441	0.165778	0.242842	-0.181609	-0.341492
1422126_a_at		2	67725	Nudt13	nudix (nucleoside diphosphate linked moiety X)-type motif 13	-0.211652	-0.220333	0.0868727	0.183028	0.259518	0.128421	0.212775	-0.237749	-0.259576
1422128_at		2	67115	Rpl14	ribosomal protein L14	-0.0858293	-0.0738767	0.168457	0.29335	0.264749	0.18598	0.179748	-0.388022	-0.509785
1422179_at	99373_at	2	14621	Gjb4	gap junction membrane channel protein beta 4	-0.347852	-0.366044	0.0434308	0.291327	0.281629	0.242806	0.283581	-0.159653	-0.314993
1422268_a_at		2	58988	Rps6kb2	ribosomal protein S6 kinase, polypeptide 2	-0.310231	-0.325379	-0.038096	0.223792	0.258554	0.196274	0.288204	-0.129348	-0.332834
1422279_at	99807_r_at	2	14349	Fv1	Friend virus susceptibility 1	-0.215157	-0.259737	-0.0866546	0.236122	0.261094	0.139726	0.260541	-0.304587	-0.354727
1422407_s_at		2	15461	Hras1	Harvey rat sarcoma virus oncogene 1	-0.245599	-0.327021	-0.0778076	0.201931	0.268521	0.200779	0.266627	-0.0598111	-0.351538
1422512_a_at		2	72075	Ogfr	opioid growth factor receptor	-0.209933	-0.288462	0.00651027	0.256111	0.225856	0.237052	0.256118	-0.17346	-0.302246
1422546_at		2	16201	Ilf3	interleukin enhancer binding factor 3	-0.0245667	-0.107216	0.0615436	0.251283	0.282296	0.0668236	0.123638	-0.358818	-0.438688
1422629_s_at	100024_at	2	27428	Shroom3	shroom family member 3	-0.310861	-0.362922	0.0463054	0.281179	0.27403	0.271333	0.317803	-0.0098803	-0.286784
1422680_at		2	22083	Ctr9	Ctr9, Paf1/RNA polymerase II complex component, homolog (S. cerevisiae)	-0.0466824	-0.0922721	-0.0311026	0.232625	0.20902	0.0839267	0.148768	-0.290572	-0.39224
1422688_a_at		2	18176	Nras	neuroblastoma ras oncogene	-0.223311	-0.281276	-0.054994	0.232718	0.194601	0.159997	0.232915	-0.122827	-0.218252
1422715_s_at	96054_f_at	2	11431 /// 631286 /// 668486	Acp1 /// LOC631286 /// LOC668486	acid phosphatase 1, soluble /// similar to acid phosphatase 1, soluble /// acid	-0.0387108	-0.136824	-0.0252805	0.214585	0.261804	0.133446	0.125148	-0.309878	-0.363157
1422716_a_at	96052_at	2	11431	Acp1	acid phosphatase 1, soluble	-0.122509	-0.069024	0.294997	0.212461	0.281118	0.147268	0.0752534	-0.265798	-0.400357
1422718_at	94388_at	2	11778	Ap3s2	adaptor-related protein complex 3, sigma 2 subunit	-0.0279497	-0.0974523	0.0908503	0.236978	0.188847	0.129272	0.132726	-0.323029	-0.398267
1422753_a_at	104303_i_at	2	67005	Polr3k	polymerase (RNA) III (DNA directed) polypeptide K	-0.151199	-0.0900867	0.17963	0.239865	0.31802	0.0978358	0.104292	-0.371618	-0.444741
1422763_at	93733_r_at	2	67903	Gipc1	GIPC PDZ domain containing family, member 1	-0.222808	-0.319907	0.0542924	0.229	0.293918	0.19739	0.231322	-0.108961	-0.505591
1422764_at		2	13589	Mapre1	microtubule-associated protein, RP/EB family, member 1	-0.149402	-0.179641	-0.0124763	0.158469	0.216311	0.0823602	0.192729	-0.169858	-0.493777
1422769_at		2	56403	Syncrip	synaptotagmin binding, cytoplasmic RNA interacting protein	-0.118788	-0.115338	0.116231	0.292252	0.279692	0.149607	0.186664	-0.407275	-0.568265
1422796_at	100983_at	2	19072	Prep	prolyl endopeptidase	-0.263315	-0.194224	0.1752	0.3274	0.287064	0.225245	0.296252	-0.268169	-0.560502
1422836_at		2	171170	Mbnl3	muscleblind-like 3 (Drosophila)	-0.384723	-0.347019	0.0485238	0.370984	0.434177	0.276563	0.36804	-0.236717	-0.639985
1422848_a_at		2	54196	Pabpn1	poly(A) binding protein, nuclear 1	-0.072783	-0.0846536	0.0729246	0.254114	0.227684	0.164401	0.14691	-0.314836	-0.45402
1422858_at		2	56404	Trip4	thyroid hormone receptor interactor 4	-0.296423	-0.307942	-0.0660347	0.196207	0.26349	0.161455	0.259313	-0.145187	-0.357345
1422917_at		2	13835	Epha1	Eph receptor A1	-0.105725	-0.0767247	0.207367	0.232533	0.226961	0.190826	0.156456	-0.310225	-0.487837
1422966_a_at	103957_at	2	22042	Tfrc	transferrin receptor	-0.365745	-0.383105	-0.12016	0.312693	0.403156	0.148866	0.285445	-0.349255	-0.46948
1422997_s_at		2	171210 /// 26897	Acot1 /// Acot2	acyl-CoA thioesterase 1 /// acyl-CoA thioesterase 2	-0.2939	-0.348356	-0.0301157	0.19694	0.291378	0.171708	0.257787	0.0668034	-0.47519
1423034_at		2	52700	Txnl5	thioredoxin-like 5	-0.139676	-0.171326	0.0094125	0.214087	0.261894	0.147596	0.202605	-0.214836	-0.369652
1423040_at		2	66882	Bzw1	basic leucine zipper and W2 domains 1	-0.0144455	-0.0355015	0.0576348	0.206825	0.249104	0.051728	0.131135	-0.433715	-0.585271
1423060_at		2	18813	Pa2g4	proliferation-associated 2G4	-0.0870996	-0.0994829	0.104454	0.304459	0.283691	0.210907	0.221425	-0.371387	-0.546361
1423071_x_at		2	270335 /// 434328 /// 544983 /// 545175 /// 619711 /// 622782 /// 623857 /// 624	EG270335 /// EG434328 /// EG622782 /// EG665837 /// EG666017 /// EG666200 /// EG	predicted gene, EG270335 /// predicted gene, EG434328 /// hypothetical LOC544983	-0.180452	-0.118297	0.197159	0.254072	0.219862	0.0276474	0.134834	-0.326557	-0.452586
1423081_a_at		2	67952	Tomm20	translocase of outer mitochondrial membrane 20 homolog (yeast)	-0.17893	-0.144486	0.103293	0.226273	0.263047	0.15134	0.176636	-0.33205	-0.339225
1423129_at		2	56392	Shoc2	soc-2 (suppressor of clear) homolog (C. elegans)	-0.274632	-0.307739	-0.0024587	0.210693	0.304532	0.167121	0.237848	-0.183465	-0.393572
1423138_at		2	57773	Wdr4	WD repeat domain 4	-0.0752266	-0.141475	0.0516068	0.249954	0.228307	0.128467	0.125241	-0.290567	-0.404306
1423170_at		2	24074	Taf7	TAF7 RNA polymerase II, TATA box binding protein (TBP)-associated factor	-0.294912	-0.31806	-0.108868	0.199649	0.341613	0.118354	0.311178	-0.187315	-0.659676
1423186_at		2	24001	Tiam2	T-cell lymphoma invasion and metastasis 2	-0.101354	-0.041236	0.150929	0.213989	0.199538	0.105056	0.143339	-0.268156	-0.598443
1423194_at		2	11855	Arhgap5	Rho GTPase activating protein 5	-0.0977695	-0.0577582	0.236793	0.275287	0.292762	0.139619	0.143	-0.349639	-0.510232
1423198_a_at		2	104570	Smek2	SMEK homolog 2, suppressor of mek1 (Dictyostelium)	-0.178601	-0.147051	0.133291	0.263623	0.217623	0.132407	0.174386	-0.214076	-0.40003
1423277_at		2	19272	Ptprk	protein tyrosine phosphatase, receptor type, K	-0.307568	-0.334627	-0.0280815	0.2136	0.272062	0.186874	0.263508	-0.0264664	-0.379857
1423296_at		2	57296	Psmd8	proteasome (prosome, macropain) 26S subunit, non-ATPase, 8	-0.274204	-0.326134	-0.0879461	0.186789	0.242889	0.169847	0.253233	-0.0656205	-0.266146
1423322_at		2	22343	Lin7c	lin-7 homolog C (C. elegans)	-0.262347	-0.321513	-0.0597085	0.190253	0.260882	0.108832	0.220078	-0.132893	-0.367188
1423323_at	160651_at	2	56753	Tacstd2	tumor-associated calcium signal transducer 2	-0.284511	-0.335674	0.0215301	0.193736	0.25931	0.168951	0.161757	-0.0344049	-0.0887554
1423358_at		2	66275	1810009K13Rik	RIKEN cDNA 1810009K13 gene	-0.0536529	-0.0656302	0.0963987	0.212104	0.184327	0.152502	0.137147	-0.382134	-0.379175
1423361_at		2	27377	Yme1l1	YME1-like 1 (S. cerevisiae)	-0.276306	-0.288327	-0.0422777	0.262152	0.265524	0.192166	0.273372	-0.220325	-0.438735
1423452_at		2	98267	Stk17b	serine/threonine kinase 17b (apoptosis-inducing)	-0.243014	-0.224553	0.18275	0.235787	0.273922	0.0998933	0.202291	-0.231832	-0.465651
1423474_at	95694_at	2	21969	Top1	topoisomerase (DNA) I	-0.171876	-0.047769	0.192539	0.227688	0.30732	0.133147	0.0770892	-0.280656	-0.460771
1423479_at		2	68979	Nol11	nucleolar protein 11	-0.0697177	-0.0488135	0.0606606	0.217051	0.229498	0.0817281	0.134377	-0.378514	-0.524901
1423519_at		2	70178	2210412D01Rik	RIKEN cDNA 2210412D01 gene	-0.279496	-0.308202	-0.104865	0.185567	0.263833	0.176963	0.277776	-0.0693628	-0.343238
1423552_at		2	68192	Leprotl1	leptin receptor overlapping transcript-like 1	-0.298536	-0.33021	-0.0656009	0.206273	0.282053	0.176729	0.259773	-0.013905	-0.337179
1423563_at		2	260297	Prrt1	proline-rich transmembrane protein 1	-0.312731	-0.356524	-0.00267923	0.215786	0.308702	0.176003	0.250394	-0.170511	-0.219976
1423568_at		2	26444	Psma7	proteasome (prosome, macropain) subunit, alpha type 7	-0.0676653	-0.0632877	0.176479	0.245794	0.257128	0.141627	0.150993	-0.306822	-0.425978
1423594_a_at		2	13618	Ednrb	endothelin receptor type B	-0.224562	-0.14258	0.0816297	0.336212	0.188177	0.154654	0.187209	-0.35358	-0.556925
1423610_at		2	56307	Metap2	methionine aminopeptidase 2	-0.404942	-0.384912	-0.0624487	0.31244	0.366639	0.206308	0.339261	-0.292441	-0.54008
1423623_at		2	66308	2810021B07Rik	RIKEN cDNA 2810021B07 gene	-0.180327	-0.105676	0.0810489	0.252447	0.224333	0.0908613	0.187547	-0.320352	-0.383194
1423658_at		2	74585	Sppl3	signal peptide peptidase 3	-0.253815	-0.302222	-0.0150969	0.195168	0.267908	0.157818	0.248724	-0.0452891	-0.292313
[truncated: 4,348 more rows]
